# Supplementary material for: (2E,5E)-2,5-Bis(3,4,5-trimethoxy­benzyl­idene)cyclo­penta­none
Source: Acta Crystallogr Sect E Struct Rep Online. 2008 Sep 20;64(Pt 10):o1964. doi: 10.1107/S1600536808029474 (PMC2959310; doi:10.1107/S1600536808029474)
Supplement: Supplementary file 1 [file e-64-o1964-sup1.cif]

##############################################################################
###                                                                        ###
###        Electronic paper (Acta Crystallographica Section E)             ###
###                                                                        ###
##############################################################################
#                                                                            #
# This CIF contains the data in a paper accepted for publication in Acta     #
# Crystallographica Section E. It conforms to the requirements of Notes      #
# for Authors for Section E, and has been peer reviewed under the auspices   #
# of the IUCr Commission on Journals.                                        #
#                                                                            #
# Full details of the Crystallographic Information File format               #
# are given in the paper "The Crystallographic Information File (CIF):       #
# a New Standard Archive File for Crystallography" by S. R. Hall, F. H.      #
# Allen and I. D. Brown [Acta Cryst. (1991), A47, 655-685].                  #
#                                                                            #
# The current version of the core CIF dictionary is obtainable from          #
# ftp://ftp.iucr.org/pub/cif_core.dic. The current version number is 2.4.    #
#                                                                            #
# Software is freely available for graphical display of the structure(s) in  #
# this CIF.  For information consult the CIF home page http://www.iucr.org/  #
# cif/home.html                                                              #
#                                                                            #
# This file may be used for bona fide research purposes within the           #
# scientific community so long as proper attribution is given to the journal # 
# article from which it was obtained.                                        #
#                                                                            #
##############################################################################
                                             
data_global
_audit_creation_method     SHELXL-97
_journal_date_recd_electronic     2008-09-03
_journal_date_accepted     2008-09-15
_journal_name_full     'Acta Crystallographica, Section E'
_journal_year     2008
_journal_volume     64
_journal_issue     10
_journal_page_first     o1964
_journal_page_last     o1964
_journal_paper_category     QO
_journal_coeditor_code     FJ2151
_publ_contact_author_name     'Mr. Yi-Feng Sun'
_publ_contact_author_address
;
  Advanced Photonics Center,
  School of Electronic Science and Engineering,
  Southeast University,
  210096 Nanjing, Jiangsu,
  People's Republic of China
  and
  Department of Chemistry,
  Taishan University,
  271021 Taian, Shandong,
  People's Republic of China
;
_publ_contact_author_email     sunyf505@hotmail.com
_publ_contact_author_fax     '+86 538 8267973'
_publ_contact_author_phone     '+86 538 6715546'
_publ_section_title
;
(2<i>E</i>,5<i>E</i>)-2,5-Bis(3,4,5-trimethoxybenzylidene)cyclopentanone
;
loop_
    _publ_author_name
    _publ_author_footnote
    _publ_author_address
    'Yi-Feng Sun' .
;
  Advanced Photonics Center,
  School of Electronic Science and Engineering,
  Southeast University,
  210096 Nanjing, Jiangsu,
  People's Republic of China
  and
  Department of Chemistry,
  Taishan University,
  271021 Taian,Shandong,
  People's Republic of China
;
    'Yang Liu' .
;
  Library,
  Taishan University,
  271021 Taian, Shandong,
  People's Republic of China
;
    'Feng-Yu Zhang' .
;
  Library,
  Taishan University,
  271021 Taian, Shandong,
  People's Republic of China
;
    'Hong-Ji Chen' .
;
  Department of Chemistry,
  Taishan University,
  271021 Taian, Shandong,
  People's Republic of China
;
    'Yi-Ping Cui' .
;
  Advanced Photonics Center,
  School of Electronic Science and Engineering,
  Southeast University,
  210096 Nanjing, Jiangsu,
  People's Republic of China
;
data_I
_chemical_name_systematic
;
(2E,5E)-2,5-Bis(3,4,5-trimethoxybenzylidene)cyclopentanone
;
_chemical_name_common     ?
_chemical_formula_moiety     'C25 H28 O7'
_chemical_formula_sum     'C25 H28 O7'
_chemical_formula_structural     ?
_chemical_formula_analytical     ?
_chemical_formula_iupac     'C25 H28 O7'
_chemical_formula_weight     440.47
_chemical_melting_point     ?
_symmetry_cell_setting     'Monoclinic'
_symmetry_space_group_name_H-M     'C 2/c'
_symmetry_space_group_name_Hall     '-C 2yc'
loop_
    _symmetry_equiv_pos_as_xyz
    'x, y, z'
    '-x, y, -z+1/2'
    'x+1/2, y+1/2, z'
    '-x+1/2, y+1/2, -z+1/2'
    '-x, -y, -z'
    'x, -y, z-1/2'
    '-x+1/2, -y+1/2, -z'
    'x+1/2, -y+1/2, z-1/2'
_cell_length_a     18.573(4)
_cell_length_b     15.231(3)
_cell_length_c     8.8460(18)
_cell_angle_alpha     90.00
_cell_angle_beta     113.99(3)
_cell_angle_gamma     90.00
_cell_volume     2286.2(10)
_cell_formula_units_Z     4
_cell_measurement_reflns_used     25
_cell_measurement_theta_min     10
_cell_measurement_theta_max     13
_cell_measurement_temperature     293(2)
_exptl_crystal_description     block
_exptl_crystal_colour     yellow
_exptl_crystal_size_max     0.30
_exptl_crystal_size_mid     0.20
_exptl_crystal_size_min     0.20
_exptl_crystal_density_diffrn     1.280
_exptl_crystal_density_meas     ?
_exptl_crystal_density_method     'not measured'
_exptl_crystal_F_000     936
_exptl_absorpt_coefficient_mu     0.093
_exptl_absorpt_correction_type     psi-scan
_exptl_absorpt_process_details     '(North <i>et al.</i>,  1968)'
_exptl_absorpt_correction_T_min     0.9726
_exptl_absorpt_correction_T_max     0.9816
_exptl_special_details
;
;
_diffrn_ambient_temperature     293(2)
_diffrn_radiation_type     MoK\a
_diffrn_radiation_wavelength     0.71073
_diffrn_radiation_source     'fine-focus sealed tube'
_diffrn_radiation_monochromator     graphite
_diffrn_measurement_device_type     'Enraf--Nonius CAD-4 diffractometer'
_diffrn_measurement_method     \w/2\q
_diffrn_detector_area_resol_mean     ?
_diffrn_reflns_number     2123
_diffrn_reflns_av_R_equivalents     0.0480
_diffrn_reflns_av_sigmaI/netI     0.0224
_diffrn_reflns_theta_min     1.80
_diffrn_reflns_theta_max     25.16
_diffrn_reflns_theta_full     25.16
_diffrn_measured_fraction_theta_max     0.998
_diffrn_measured_fraction_theta_full     0.998
_diffrn_reflns_limit_h_min     -22
_diffrn_reflns_limit_h_max     20
_diffrn_reflns_limit_k_min     0
_diffrn_reflns_limit_k_max     18
_diffrn_reflns_limit_l_min     0
_diffrn_reflns_limit_l_max     10
_diffrn_standards_number     3
_diffrn_standards_interval_count     200
_diffrn_standards_interval_time     2
_diffrn_standards_decay_%     0
_refine_special_details
;
Refinement of <i>F</i>^2^ against ALL reflections. The weighted <i>R</i>-factor
<i>wR</i> and goodness of fit <i>S</i> are based on <i>F</i>^2^, conventional
<i>R</i>-factors <i>R</i> are based on <i>F</i>, with <i>F</i> set to zero for
negative <i>F</i>^2^. The threshold expression of <i>F</i>^2^ >
\s(<i>F</i>^2^) is used only for calculating <i>R</i>-factors(gt) <i>etc</i>.
and is not relevant to the choice of reflections for refinement.
<i>R</i>-factors based on <i>F</i>^2^ are statistically about twice as large
as those based on <i>F</i>, and <i>R</i>- factors based on ALL data will be
even larger.
;
_reflns_number_total     2058
_reflns_number_gt     1422
_reflns_threshold_expression     'I > 2\s(I)'
_refine_ls_structure_factor_coef     Fsqd
_refine_ls_matrix_type     full
_refine_ls_R_factor_all     0.0787
_refine_ls_R_factor_gt     0.0547
_refine_ls_wR_factor_gt     0.1396
_refine_ls_wR_factor_ref     0.1640
_refine_ls_goodness_of_fit_ref     1.001
_refine_ls_restrained_S_all     1.001
_refine_ls_number_reflns     2058
_refine_ls_number_parameters     146
_refine_ls_number_restraints     0
_refine_ls_hydrogen_treatment     constr
_refine_ls_weighting_scheme     calc
_refine_ls_weighting_details
         'calc w=1/[\s^2^(Fo^2^)+(0.0800P)^2^+2.0000P] where P=(Fo^2^+2Fc^2^)/3'
_atom_sites_solution_hydrogens     difmap
_atom_sites_solution_primary     direct
_atom_sites_solution_secondary     difmap
_refine_ls_shift/su_max     0.000
_refine_ls_shift/su_mean     0.000
_refine_diff_density_max     0.208
_refine_diff_density_min     -0.267
_refine_ls_extinction_method     none
_refine_ls_extinction_coef     ?
loop_
    _atom_type_symbol
    _atom_type_description
    _atom_type_scat_dispersion_real
    _atom_type_scat_dispersion_imag
    _atom_type_scat_source
    'C' 'C' 0.0033 0.0016
                         'International Tables Vol C Tables 4.2.6.8 and 6.1.1.4'
    'H' 'H' 0.0000 0.0000
                         'International Tables Vol C Tables 4.2.6.8 and 6.1.1.4'
    'O' 'O' 0.0106 0.0060
                         'International Tables Vol C Tables 4.2.6.8 and 6.1.1.4'
_computing_data_collection     'CAD-4 Software (Enraf--Nonius, 1989)'
_computing_cell_refinement     'CAD-4 Software (Enraf--Nonius, 1989)'
_computing_data_reduction     'XCAD4 (Harms & Wocadlo, 1995)'
_computing_structure_solution     'SHELXS97 (Sheldrick, 2008)'
_computing_structure_refinement     'SHELXL97 (Sheldrick, 2008)'
_computing_molecular_graphics     'SHELXTL (Sheldrick, 2008)'
_computing_publication_material     'SHELXTL (Sheldrick, 2008)'
loop_
    _atom_site_type_symbol
    _atom_site_label
    _atom_site_fract_x
    _atom_site_fract_y
    _atom_site_fract_z
    _atom_site_U_iso_or_equiv
    _atom_site_adp_type
    _atom_site_calc_flag
    _atom_site_refinement_flags
    _atom_site_occupancy
    _atom_site_disorder_assembly
    _atom_site_disorder_group
    O O1 0.5000 0.43398(16) 0.2500 0.0707(8) Uani d S 1 . .
    C C1 0.5000 0.3537(2) 0.2500 0.0510(8) Uani d S 1 . .
    C C2 0.47174(14) 0.29645(15) 0.3510(3) 0.0480(6) Uani d . 1 . .
    O O2 0.36310(14) 0.07554(11) 0.6941(3) 0.0806(7) Uani d . 1 . .
    O O3 0.32676(10) 0.18198(11) 0.89316(19) 0.0592(5) Uani d . 1 . .
    C C3 0.47864(15) 0.20225(14) 0.3086(3) 0.0512(6) Uani d . 1 . .
    H H3A 0.4268 0.1760 0.2546 0.061 Uiso calc R 1 . .
    H H3B 0.5085 0.1690 0.4080 0.061 Uiso calc R 1 . .
    O O4 0.33734(12) 0.35568(11) 0.8758(2) 0.0683(6) Uani d . 1 . .
    C C4 0.44589(14) 0.33133(16) 0.4587(3) 0.0517(6) Uani d . 1 . .
    H H4A 0.4489 0.3922 0.4665 0.062 Uiso calc R 1 . .
    C C5 0.41371(14) 0.28904(15) 0.5662(3) 0.0473(6) Uani d . 1 . .
    C C6 0.39179(15) 0.34335(15) 0.6677(3) 0.0526(6) Uani d . 1 . .
    H H6A 0.3979 0.4038 0.6648 0.063 Uiso calc R 1 . .
    C C7 0.36086(14) 0.30734(16) 0.7728(3) 0.0504(6) Uani d . 1 . .
    C C8 0.35313(13) 0.21799(15) 0.7816(3) 0.0478(6) Uani d . 1 . .
    C C9 0.37410(15) 0.16327(15) 0.6797(3) 0.0542(6) Uani d . 1 . .
    C C10 0.40400(15) 0.19887(16) 0.5729(3) 0.0555(6) Uani d . 1 . .
    H H10A 0.4177 0.1620 0.5050 0.067 Uiso calc R 1 . .
    C C11 0.3772(3) 0.01797(19) 0.5835(5) 0.1075(13) Uani d . 1 . .
    H H11A 0.3679 -0.0414 0.6071 0.161 Uiso calc R 1 . .
    H H11B 0.4309 0.0240 0.5965 0.161 Uiso calc R 1 . .
    H H11C 0.3425 0.0323 0.4718 0.161 Uiso calc R 1 . .
    C C12 0.24333(17) 0.1766(2) 0.8306(4) 0.0739(8) Uani d . 1 . .
    H H12A 0.2284 0.1507 0.9126 0.111 Uiso calc R 1 . .
    H H12B 0.2239 0.1410 0.7326 0.111 Uiso calc R 1 . .
    H H12C 0.2212 0.2345 0.8044 0.111 Uiso calc R 1 . .
    C C13 0.3430(2) 0.44758(18) 0.8706(4) 0.0886(11) Uani d . 1 . .
    H H13A 0.3249 0.4735 0.9478 0.133 Uiso calc R 1 . .
    H H13B 0.3111 0.4681 0.7611 0.133 Uiso calc R 1 . .
    H H13C 0.3969 0.4639 0.8995 0.133 Uiso calc R 1 . .
loop_
    _atom_site_aniso_label
    _atom_site_aniso_U_11
    _atom_site_aniso_U_22
    _atom_site_aniso_U_33
    _atom_site_aniso_U_12
    _atom_site_aniso_U_13
    _atom_site_aniso_U_23
    O1 0.118(2) 0.0480(15) 0.0791(18) 0.000 0.0745(17) 0.000
    C1 0.074(2) 0.048(2) 0.0498(18) 0.000 0.0438(17) 0.000
    C2 0.0656(14) 0.0492(13) 0.0459(12) -0.0033(10) 0.0397(11) -0.0017(10)
    O2 0.1371(18) 0.0460(11) 0.0952(15) -0.0030(10) 0.0846(14) 0.0043(9)
    O3 0.0752(12) 0.0681(11) 0.0527(10) -0.0055(9) 0.0450(9) 0.0105(8)
    C3 0.0719(16) 0.0494(13) 0.0494(13) -0.0013(11) 0.0422(12) 0.0001(10)
    O4 0.1063(14) 0.0569(11) 0.0782(12) -0.0088(9) 0.0749(12) -0.0123(9)
    C4 0.0734(16) 0.0497(14) 0.0515(13) 0.0006(11) 0.0452(12) 0.0011(10)
    C5 0.0631(14) 0.0482(13) 0.0463(12) -0.0029(10) 0.0384(11) -0.0005(10)
    C6 0.0770(16) 0.0447(13) 0.0575(14) -0.0010(11) 0.0493(13) 0.0004(10)
    C7 0.0666(15) 0.0550(14) 0.0474(12) -0.0045(11) 0.0414(12) -0.0058(10)
    C8 0.0585(14) 0.0542(14) 0.0433(12) -0.0037(11) 0.0336(11) 0.0049(10)
    C9 0.0779(17) 0.0449(13) 0.0564(14) -0.0038(11) 0.0443(13) 0.0040(11)
    C10 0.0807(17) 0.0506(14) 0.0556(14) 0.0013(12) 0.0487(13) -0.0018(11)
    C11 0.188(4) 0.0482(18) 0.130(3) -0.005(2) 0.109(3) -0.0127(18)
    C12 0.0775(19) 0.085(2) 0.0795(19) -0.0150(15) 0.0526(16) 0.0035(16)
    C13 0.149(3) 0.0538(17) 0.108(2) -0.0021(18) 0.098(2) -0.0120(16)
_geom_special_details
;
All e.s.d.'s (except the e.s.d. in the dihedral angle between two l.s. planes)
are estimated using the full covariance matrix. The cell e.s.d.'s are taken
into account individually in the estimation of e.s.d.'s in distances, angles
and torsion angles; correlations between e.s.d.'s in cell parameters are only
used when they are defined by crystal symmetry. An approximate (isotropic)
treatment of cell e.s.d.'s is used for estimating e.s.d.'s involving l.s.
planes.
;
loop_
    _geom_bond_atom_site_label_1
    _geom_bond_atom_site_label_2
    _geom_bond_site_symmetry_2
    _geom_bond_distance
    _geom_bond_publ_flag
    O1 C1 . 1.222(4) ?
    C1 C2 . 1.489(3) ?
    C1 C2 2_655 1.489(3) ?
    C2 C4 . 1.339(3) ?
    C2 C3 . 1.501(3) ?
    O2 C9 . 1.365(3) ?
    O2 C11 . 1.415(3) ?
    O3 C8 . 1.381(2) ?
    O3 C12 . 1.420(3) ?
    C3 C3 2_655 1.541(4) ?
    C3 H3A . 0.9700 ?
    C3 H3B . 0.9700 ?
    O4 C7 . 1.373(3) ?
    O4 C13 . 1.406(3) ?
    C4 C5 . 1.462(3) ?
    C4 H4A . 0.9300 ?
    C5 C10 . 1.390(3) ?
    C5 C6 . 1.398(3) ?
    C6 C7 . 1.389(3) ?
    C6 H6A . 0.9300 ?
    C7 C8 . 1.374(3) ?
    C8 C9 . 1.395(3) ?
    C9 C10 . 1.386(3) ?
    C10 H10A . 0.9300 ?
    C11 H11A . 0.9600 ?
    C11 H11B . 0.9600 ?
    C11 H11C . 0.9600 ?
    C12 H12A . 0.9600 ?
    C12 H12B . 0.9600 ?
    C12 H12C . 0.9600 ?
    C13 H13A . 0.9600 ?
    C13 H13B . 0.9600 ?
    C13 H13C . 0.9600 ?
loop_
    _geom_angle_atom_site_label_1
    _geom_angle_atom_site_label_2
    _geom_angle_atom_site_label_3
    _geom_angle_site_symmetry_1
    _geom_angle_site_symmetry_3
    _geom_angle
    _geom_angle_publ_flag
    O1 C1 C2 . . 125.87(13) ?
    O1 C1 C2 . 2_655 125.87(13) ?
    C2 C1 C2 . 2_655 108.3(3) ?
    C4 C2 C1 . . 120.7(2) ?
    C4 C2 C3 . . 130.4(2) ?
    C1 C2 C3 . . 108.86(18) ?
    C9 O2 C11 . . 117.7(2) ?
    C8 O3 C12 . . 113.10(19) ?
    C2 C3 C3 . 2_655 106.72(11) ?
    C2 C3 H3A . . 110.4 ?
    C3 C3 H3A 2_655 . 110.4 ?
    C2 C3 H3B . . 110.4 ?
    C3 C3 H3B 2_655 . 110.4 ?
    H3A C3 H3B . . 108.6 ?
    C7 O4 C13 . . 117.66(19) ?
    C2 C4 C5 . . 130.4(2) ?
    C2 C4 H4A . . 114.8 ?
    C5 C4 H4A . . 114.8 ?
    C10 C5 C6 . . 118.77(19) ?
    C10 C5 C4 . . 123.87(19) ?
    C6 C5 C4 . . 117.4(2) ?
    C7 C6 C5 . . 120.3(2) ?
    C7 C6 H6A . . 119.9 ?
    C5 C6 H6A . . 119.9 ?
    O4 C7 C8 . . 115.13(18) ?
    O4 C7 C6 . . 124.2(2) ?
    C8 C7 C6 . . 120.7(2) ?
    C7 C8 O3 . . 120.62(19) ?
    C7 C8 C9 . . 119.49(19) ?
    O3 C8 C9 . . 119.9(2) ?
    O2 C9 C10 . . 124.2(2) ?
    O2 C9 C8 . . 115.7(2) ?
    C10 C9 C8 . . 120.1(2) ?
    C9 C10 C5 . . 120.7(2) ?
    C9 C10 H10A . . 119.7 ?
    C5 C10 H10A . . 119.7 ?
    O2 C11 H11A . . 109.5 ?
    O2 C11 H11B . . 109.5 ?
    H11A C11 H11B . . 109.5 ?
    O2 C11 H11C . . 109.5 ?
    H11A C11 H11C . . 109.5 ?
    H11B C11 H11C . . 109.5 ?
    O3 C12 H12A . . 109.5 ?
    O3 C12 H12B . . 109.5 ?
    H12A C12 H12B . . 109.5 ?
    O3 C12 H12C . . 109.5 ?
    H12A C12 H12C . . 109.5 ?
    H12B C12 H12C . . 109.5 ?
    O4 C13 H13A . . 109.5 ?
    O4 C13 H13B . . 109.5 ?
    H13A C13 H13B . . 109.5 ?
    O4 C13 H13C . . 109.5 ?
    H13A C13 H13C . . 109.5 ?
    H13B C13 H13C . . 109.5 ?
loop_
    _geom_torsion_atom_site_label_1
    _geom_torsion_atom_site_label_2
    _geom_torsion_atom_site_label_3
    _geom_torsion_atom_site_label_4
    _geom_torsion_site_symmetry_1
    _geom_torsion_site_symmetry_2
    _geom_torsion_site_symmetry_3
    _geom_torsion_site_symmetry_4
    _geom_torsion
    _geom_torsion_publ_flag
    O1 C1 C2 C4 . . . . -2.7(3) Y
    C2 C1 C2 C4 2_655 . . . 177.3(3) ?
    O1 C1 C2 C3 . . . . 177.49(12) ?
    C2 C1 C2 C3 2_655 . . . -2.51(12) ?
    C4 C2 C3 C3 . . . 2_655 -173.4(3) ?
    C1 C2 C3 C3 . . . 2_655 6.4(3) ?
    C1 C2 C4 C5 . . . . 178.0(2) Y
    C3 C2 C4 C5 . . . . -2.2(5) ?
    C2 C4 C5 C10 . . . . -0.3(4) ?
    C2 C4 C5 C6 . . . . 179.6(3) Y
    C10 C5 C6 C7 . . . . 0.0(4) ?
    C4 C5 C6 C7 . . . . -180.0(2) ?
    C13 O4 C7 C8 . . . . -179.2(3) ?
    C13 O4 C7 C6 . . . . 1.8(4) Y
    C5 C6 C7 O4 . . . . -179.6(2) ?
    C5 C6 C7 C8 . . . . 1.6(4) ?
    O4 C7 C8 O3 . . . . -2.8(3) ?
    C6 C7 C8 O3 . . . . 176.1(2) ?
    O4 C7 C8 C9 . . . . 178.8(2) ?
    C6 C7 C8 C9 . . . . -2.2(4) ?
    C12 O3 C8 C7 . . . . 86.9(3) Y
    C12 O3 C8 C9 . . . . -94.7(3) ?
    C11 O2 C9 C10 . . . . -5.3(4) ?
    C11 O2 C9 C8 . . . . 174.8(3) Y
    C7 C8 C9 O2 . . . . -178.8(2) ?
    O3 C8 C9 O2 . . . . 2.9(4) ?
    C7 C8 C9 C10 . . . . 1.3(4) ?
    O3 C8 C9 C10 . . . . -177.0(2) ?
    O2 C9 C10 C5 . . . . -179.7(2) ?
    C8 C9 C10 C5 . . . . 0.2(4) ?
    C6 C5 C10 C9 . . . . -0.8(4) ?
    C4 C5 C10 C9 . . . . 179.1(2) ?
