# Supplementary material for: (2E,5E)-2,5-Bis(3,4,5-trimethoxy­benzyl­idene)cyclo­penta­none
Source: Acta Crystallogr Sect E Struct Rep Online. 2008 Sep 20;64(Pt 10):o1964. doi: 10.1107/S1600536808029474 (PMC2959310; doi:10.1107/S1600536808029474)
Supplement: Supplementary file 2 [file e-64-o1964-Isup2.hkl]

# 
# h,k,l, Fc-squared, Fo-squared, sigma(Fo-squared) and status flag 
# 
data_I
_shelx_title ' X in C2/c' 
_shelx_refln_list_code          4 
_shelx_F_calc_maximum      385.74 
_exptl_crystal_F_000       936.00 
_reflns_d_resolution_high  0.8358 
 
loop_ 
 _symmetry_equiv_pos_as_xyz 
 'x, y, z' 
 '-x, y, -z+1/2' 
 'x+1/2, y+1/2, z' 
 '-x+1/2, y+1/2, -z+1/2' 
 '-x, -y, -z' 
 'x, -y, z-1/2' 
 '-x+1/2, -y+1/2, -z' 
 'x+1/2, -y+1/2, z-1/2' 
 
_cell_length_a    18.5730 
_cell_length_b    15.2310 
_cell_length_c     8.8460 
_cell_angle_alpha  90.000 
_cell_angle_beta  113.990 
_cell_angle_gamma  90.000 
 
_shelx_F_squared_multiplier     1.000 
 
loop_ 
 _refln_index_h 
 _refln_index_k 
 _refln_index_l 
 _refln_F_squared_calc 
 _refln_F_squared_meas 
 _refln_F_squared_sigma 
 _refln_observed_status 
   2   0   0     3881.24     3091.07     46.06 o 
   4   0   0    35393.23    36951.48    299.36 o 
   6   0   0     8582.60     7425.14    124.97 o 
   8   0   0     5648.37     5301.77     28.49 o 
  10   0   0      802.97      760.05     12.62 o 
  12   0   0      555.01      486.42     11.83 o 
  14   0   0       11.65       11.57      4.48 o 
  16   0   0       28.72       25.29      6.13 o 
  18   0   0       26.45       17.28      6.59 o 
  20   0   0        1.16        2.18      5.25 o 
   1   1   0      952.72     1163.66     29.17 o 
   3   1   0     2955.46     2807.49     56.18 o 
   5   1   0     4401.84     3634.34     79.17 o 
   7   1   0      251.93      249.68      5.89 o 
   9   1   0       59.94       60.82      2.70 o 
  11   1   0      116.42       99.41      5.67 o 
  13   1   0       80.02       95.56      6.66 o 
  15   1   0       16.86       20.44      5.23 o 
  17   1   0        2.82       13.38      4.80 o 
  19   1   0       12.93       18.52      5.88 o 
   0   2   0    45022.87    47622.17    268.69 o 
   2   2   0     2444.10     2872.37     63.65 o 
   4   2   0      290.37      205.35      4.63 o 
   6   2   0      316.53      276.57      2.09 o 
   8   2   0        4.48       17.03      2.62 o 
  10   2   0       78.84       47.02      3.93 o 
  12   2   0      152.92      150.28      7.06 o 
  14   2   0       42.17       52.89      6.37 o 
  16   2   0       82.89       95.19      7.64 o 
  18   2   0       66.04       62.75      6.79 o 
  20   2   0        0.10        2.10      5.65 o 
   1   3   0     4341.16     3880.78     71.29 o 
   3   3   0      184.96      215.57      5.05 o 
   5   3   0     1202.80     1201.13     12.74 o 
   7   3   0      261.24      252.39      6.64 o 
   9   3   0       43.20       64.01      4.45 o 
  11   3   0      615.25      626.05     12.83 o 
  13   3   0        7.94        5.97      4.38 o 
  15   3   0        0.22        2.71      4.42 o 
  17   3   0        0.12        7.63      4.73 o 
  19   3   0        4.98        6.27      5.82 o 
   0   4   0      965.35      633.66      6.60 o 
   2   4   0      345.67      341.63      6.02 o 
   4   4   0       35.41       43.93      3.09 o 
   6   4   0      150.20      143.22      5.28 o 
   8   4   0       10.49       10.75      2.86 o 
  10   4   0       24.07       25.17      4.07 o 
  12   4   0        9.77       14.46      4.12 o 
  14   4   0       27.29       34.68      5.17 o 
  16   4   0       91.14       95.21      7.21 o 
  18   4   0       90.05       79.25      8.42 o 
   1   5   0      976.13      786.97      9.08 o 
   3   5   0      614.85      704.43     10.11 o 
   5   5   0      540.49      511.66      9.83 o 
   7   5   0      599.03      721.86     12.52 o 
   9   5   0        2.51       11.85      3.11 o 
  11   5   0      673.25      660.18     14.31 o 
  13   5   0        0.17        2.51      4.28 o 
  15   5   0       13.74        7.41      4.83 o 
  17   5   0       12.57        8.32      6.16 o 
  19   5   0       13.99       13.56      6.37 o 
   0   6   0    22467.35    22724.69    255.65 o 
   2   6   0       65.45       33.66      3.12 o 
   4   6   0      575.98      579.43     12.36 o 
   6   6   0      123.00      104.64      5.50 o 
   8   6   0        0.02        0.23      3.64 o 
  10   6   0       36.42       40.12      5.00 o 
  12   6   0       18.51        6.63      4.56 o 
  14   6   0      201.36      205.88      9.94 o 
  16   6   0       32.96       48.85      6.09 o 
  18   6   0       16.74       25.15      5.47 o 
   1   7   0      577.68      468.68      8.78 o 
   3   7   0     2475.67     2878.93     23.19 o 
   5   7   0       38.51       46.64      4.15 o 
   7   7   0      455.61      547.90     12.26 o 
   9   7   0      160.02      160.54      7.51 o 
  11   7   0        0.26        1.65      4.18 o 
  13   7   0       11.51       10.23      4.93 o 
  15   7   0       11.07       13.50      5.28 o 
  17   7   0        4.75        4.64      5.05 o 
   0   8   0    18684.99    20627.79    284.38 o 
   2   8   0      453.64      484.44     10.40 o 
   4   8   0      218.55      275.95      8.67 o 
   6   8   0      372.86      390.32     10.79 o 
   8   8   0      300.75      275.22      9.93 o 
  10   8   0       89.82       99.89      6.95 o 
  12   8   0       16.38       16.68      6.69 o 
  14   8   0        7.34        4.81      4.74 o 
  16   8   0        2.05        1.01      5.52 o 
  18   8   0       28.44       22.02      6.38 o 
   1   9   0      550.16      571.04     11.71 o 
   3   9   0       18.20       15.64      4.08 o 
   5   9   0       83.23       99.59      6.42 o 
   7   9   0      171.98      188.48      8.59 o 
   9   9   0        1.48        2.94      4.23 o 
  11   9   0       48.67       55.11      6.31 o 
  13   9   0       35.51       37.54      6.39 o 
  15   9   0        0.01        5.09      5.09 o 
  17   9   0        0.45        5.48      5.48 o 
   0  10   0       50.26       69.42      5.32 o 
   2  10   0      395.43      401.79     11.13 o 
   4  10   0       39.50       54.03      5.48 o 
   6  10   0      171.72      168.22      8.74 o 
   8  10   0        5.95       10.70      4.89 o 
  10  10   0        5.99       14.05      4.39 o 
  12  10   0        1.97        5.93      5.93 o 
  14  10   0        2.17        5.49      5.49 o 
  16  10   0       72.96       75.81      7.06 o 
   1  11   0      731.98      590.02     14.14 o 
   3  11   0      732.95      817.04     17.26 o 
   5  11   0       57.24       45.09      6.59 o 
   7  11   0      127.83      137.93      8.33 o 
   9  11   0        3.92        2.65      4.85 o 
  11  11   0      333.15      373.95     13.72 o 
  13  11   0        0.86        4.46      5.43 o 
  15  11   0       16.63       28.62      6.34 o 
   0  12   0        4.28        4.94      4.60 o 
   2  12   0      159.97      161.64      8.61 o 
   4  12   0      104.64       89.24      7.39 o 
   6  12   0       52.00       53.75      6.82 o 
   8  12   0       40.34       37.92      6.65 o 
  10  12   0       36.49       39.65      6.92 o 
  12  12   0       52.02       72.20      8.05 o 
  14  12   0        3.03        6.54      6.31 o 
   1  13   0       32.76       37.28      6.04 o 
   3  13   0      258.96      218.60     11.17 o 
   5  13   0       72.24       53.09      8.03 o 
   7  13   0      111.21       89.72      9.03 o 
   9  13   0        6.18        5.21      6.81 o 
  11  13   0      344.48      333.71     13.80 o 
  13  13   0        0.64        4.59      5.54 o 
   0  14   0      717.75      502.50     16.21 o 
   2  14   0      209.53      203.14     11.07 o 
   4  14   0       68.07       49.76      7.73 o 
   6  14   0      111.33      114.85      9.63 o 
   8  14   0      121.33      110.70      9.23 o 
  10  14   0       33.22       27.12      6.59 o 
  12  14   0       12.36        9.49      5.53 o 
   1  15   0        1.95        4.30      5.74 o 
   3  15   0       19.82        9.94      6.97 o 
   5  15   0       57.04       46.31      8.81 o 
   7  15   0      110.32      104.14      9.49 o 
   9  15   0        0.07        2.41      5.48 o 
  11  15   0        0.97        3.40      5.83 o 
   0  16   0       30.76       27.76      6.70 o 
   2  16   0       15.69       17.13      6.81 o 
   4  16   0       75.82       87.31      8.86 o 
   6  16   0       45.46       46.93      7.88 o 
   8  16   0        7.14        2.54      6.54 o 
   1  17   0        0.73        4.88      7.60 o 
   3  17   0       12.82        0.95      8.00 o 
   5  17   0        0.08       12.56      6.39 o 
   7  17   0        0.21        3.99      6.44 o 
   0  18   0        4.04        9.03      7.88 o 
   2  18   0        1.02        0.00      6.11 o 
 -21   1   1        8.53       17.28      5.77 o 
 -19   1   1        0.76        4.93      5.29 o 
 -17   1   1       14.80       13.32      5.63 o 
 -15   1   1       81.48       72.24      7.26 o 
 -13   1   1        3.32       37.10      4.81 o 
 -11   1   1      849.24      877.77     13.97 o 
  -9   1   1     2219.03     2141.69     18.61 o 
  -7   1   1      245.07      207.78      5.23 o 
  -5   1   1     1096.07      861.45      8.64 o 
  -3   1   1    13678.10    14702.15    159.35 o 
  -1   1   1     2661.82     2321.53     43.17 o 
   1   1   1     5770.02     6375.37     91.86 o 
   3   1   1   148796.03   155102.08     17.07 o 
   5   1   1    30507.48    30691.71    338.32 o 
   7   1   1     6178.48     6207.69      4.05 o 
   9   1   1       81.00       83.30      3.56 o 
  11   1   1      676.74      653.84     13.45 o 
  13   1   1       25.81       26.14      5.23 o 
  15   1   1        0.11        3.36      4.25 o 
  17   1   1        4.84       13.63      5.01 o 
  19   1   1       15.45       11.82      5.74 o 
 -20   2   1        0.33        1.94      5.68 o 
 -18   2   1        0.24        5.79      5.38 o 
 -16   2   1      295.07      321.59     12.20 o 
 -14   2   1      102.65       90.85      7.03 o 
 -12   2   1       98.44       91.36      6.07 o 
 -10   2   1       23.88       34.30      3.89 o 
  -8   2   1     2045.80     1920.84     17.01 o 
  -6   2   1     2515.02     2370.41     16.77 o 
  -4   2   1       22.84       28.87      1.92 o 
  -2   2   1      905.26      968.12      7.94 o 
   0   2   1     5800.03     5713.76     59.19 o 
   2   2   1      701.46      556.58      7.08 o 
   4   2   1     7882.93     8228.08      4.26 o 
   6   2   1     2084.47     1933.82      4.29 o 
   8   2   1      533.70      443.67      3.14 o 
  10   2   1      244.93      207.70      4.15 o 
  12   2   1       23.56       27.63      5.23 o 
  14   2   1        7.80       18.87      4.01 o 
  16   2   1        7.50        4.47      4.65 o 
  18   2   1        0.12        5.01      4.45 o 
 -19   3   1        0.97        6.76      5.11 o 
 -17   3   1        5.09       12.06      5.14 o 
 -15   3   1      348.27      370.33     12.23 o 
 -13   3   1      844.58      841.64     16.38 o 
 -11   3   1      269.88      261.74      8.58 o 
  -9   3   1       53.52       74.14      4.76 o 
  -7   3   1        4.80        3.25      1.92 o 
  -5   3   1      536.77      513.36      8.03 o 
  -3   3   1     4326.11     4156.00     86.69 o 
  -1   3   1      278.77      218.45      3.81 o 
   1   3   1     1346.82     1312.92     10.79 o 
   3   3   1       17.82       20.72      2.30 o 
   5   3   1      328.26      296.29      2.62 o 
   7   3   1       43.79       50.81      3.77 o 
   9   3   1      119.86       87.87      5.49 o 
  11   3   1       38.69       59.02      5.19 o 
  13   3   1        0.18        3.58      4.10 o 
  15   3   1        0.13        2.77      4.70 o 
  17   3   1        0.69        1.97      5.03 o 
  19   3   1        9.46        7.90      5.88 o 
 -20   4   1        0.00        9.86      5.35 o 
 -18   4   1        2.69        3.25      5.60 o 
 -16   4   1       18.47        7.64      5.96 o 
 -14   4   1      192.10      175.72      9.45 o 
 -12   4   1       80.01       67.66      6.39 o 
 -10   4   1        0.01        1.25      3.33 o 
  -8   4   1     4010.74     4467.75     29.29 o 
  -6   4   1     1073.16     1057.60     12.93 o 
  -4   4   1     1071.01     1067.71     11.66 o 
  -2   4   1    22241.31    23512.68    247.29 o 
   0   4   1       40.88       38.94     17.74 o 
   2   4   1       20.67       26.97      2.31 o 
   4   4   1      365.10      296.55      2.25 o 
   6   4   1       19.15        0.32      2.21 o 
   8   4   1        9.29        6.79      2.90 o 
  10   4   1      653.31      675.07     13.67 o 
  12   4   1       23.50       22.41      5.05 o 
  14   4   1       88.87       84.56      6.91 o 
  16   4   1        2.26        4.82      4.82 o 
  18   4   1        0.38        0.67      4.72 o 
 -19   5   1        0.06        1.47      6.02 o 
 -17   5   1        8.14        4.95      5.61 o 
 -15   5   1      156.17      169.34      9.31 o 
 -13   5   1      763.04      764.57     16.76 o 
 -11   5   1      685.96      674.75     14.30 o 
  -9   5   1       19.40       11.98      3.82 o 
  -7   5   1        6.21        1.09      2.56 o 
  -5   5   1      751.63      728.06     10.93 o 
  -3   5   1      611.22      528.88      8.22 o 
  -1   5   1      238.85      155.21      4.28 o 
   1   5   1     1156.50     1101.37     11.61 o 
   3   5   1     1378.37     1459.16     15.13 o 
   5   5   1      499.77      541.95     10.26 o 
   7   5   1      263.13      253.80      7.74 o 
   9   5   1       32.66       34.78      4.46 o 
  11   5   1        0.01        3.56      4.30 o 
  13   5   1        0.55        1.45      4.27 o 
  15   5   1        0.01        5.01      4.03 o 
  17   5   1       13.73       16.27      5.60 o 
 -18   6   1        2.79        9.55      5.44 o 
 -16   6   1       35.78       47.61      6.77 o 
 -14   6   1      201.80      215.31     10.39 o 
 -12   6   1       12.66       10.72      5.06 o 
 -10   6   1      109.80      126.66      7.03 o 
  -8   6   1      218.06      258.36      8.39 o 
  -6   6   1      207.72      221.09      6.95 o 
  -4   6   1       65.52       86.15      4.21 o 
  -2   6   1       94.61       68.63      3.20 o 
   0   6   1     1533.28     1477.94     23.44 o 
   2   6   1      322.73      254.21      6.70 o 
   4   6   1      624.83      593.50      2.90 o 
   6   6   1      639.45      765.81     13.14 o 
   8   6   1       89.54      101.23      5.96 o 
  10   6   1      341.85      351.66     10.91 o 
  12   6   1        5.97       10.67      4.45 o 
  14   6   1        4.69       10.72      4.66 o 
  16   6   1        5.33        7.06      5.33 o 
  18   6   1        1.72        6.09      4.99 o 
 -19   7   1        0.35        4.04      5.56 o 
 -17   7   1        0.01        5.46      6.09 o 
 -15   7   1        5.44       21.96      5.63 o 
 -13   7   1      156.60      155.33      9.22 o 
 -11   7   1      369.35      328.39     11.47 o 
  -9   7   1       21.72        9.17      4.30 o 
  -7   7   1        7.01       12.67      3.02 o 
  -5   7   1        0.00        0.00      2.80 o 
  -3   7   1      542.42      491.37      9.53 o 
  -1   7   1       50.23       66.00      4.01 o 
   1   7   1      776.22      826.31     12.22 o 
   3   7   1    12562.52    14128.73    241.61 o 
   5   7   1     2208.91     2054.86      4.10 o 
   7   7   1      714.90      765.21     14.41 o 
   9   7   1        1.68        3.78      3.78 o 
  11   7   1       83.06       77.79      3.93 o 
  13   7   1        4.96        5.13      4.71 o 
  15   7   1        2.69        3.48      5.05 o 
  17   7   1        3.95        5.12      4.76 o 
 -18   8   1        0.26        5.15      5.29 o 
 -16   8   1      270.65      310.81     13.56 o 
 -14   8   1       52.62       69.58      8.12 o 
 -12   8   1        7.61        6.56      5.26 o 
 -10   8   1       63.23       75.75      6.45 o 
  -8   8   1       97.19      101.99      6.81 o 
  -6   8   1     1285.71     1253.25     17.92 o 
  -4   8   1      562.29      636.78     11.96 o 
  -2   8   1     1557.50     1878.79     18.92 o 
   0   8   1      511.10      622.23     16.26 o 
   2   8   1      138.06      127.73      6.37 o 
   4   8   1     1802.30     2004.51     21.71 o 
   6   8   1       50.98       57.49      5.13 o 
   8   8   1        0.34        2.30      4.47 o 
  10   8   1       68.98       52.92      6.19 o 
  12   8   1        2.94        5.10      4.33 o 
  14   8   1       24.62       18.66      5.23 o 
  16   8   1        6.83        8.35      4.68 o 
 -17   9   1        9.12       16.53      5.99 o 
 -15   9   1      399.25      416.30     15.17 o 
 -13   9   1      213.47      232.05     11.45 o 
 -11   9   1        8.84       11.66      5.01 o 
  -9   9   1        7.12       13.46      4.48 o 
  -7   9   1      128.22      141.49      7.54 o 
  -5   9   1      180.16      227.56      8.40 o 
  -3   9   1      176.97      170.02      7.09 o 
  -1   9   1        0.51        2.12      3.45 o 
   1   9   1      209.07      219.32      7.96 o 
   3   9   1     2570.70     2933.31     27.12 o 
   5   9   1      695.23      781.19     15.17 o 
   7   9   1        3.51        4.27      4.27 o 
   9   9   1        1.02        5.44      4.25 o 
  11   9   1        9.22        5.75      4.57 o 
  13   9   1        0.31        0.33      4.63 o 
  15   9   1        1.96        5.12      5.12 o 
 -16  10   1      178.02      175.08     10.88 o 
 -14  10   1        1.23        9.02      6.74 o 
 -12  10   1        8.73        8.23      6.79 o 
 -10  10   1       35.44       44.25      6.77 o 
  -8  10   1       30.20       39.60      5.43 o 
  -6  10   1       16.41       12.55      4.57 o 
  -4  10   1       60.34       55.09      5.25 o 
  -2  10   1      270.44      272.72      9.14 o 
   0  10   1     1085.61     1165.32     12.94 o 
   2  10   1        8.45       24.61      4.22 o 
   4  10   1        3.53        3.21      4.40 o 
   6  10   1      166.45      195.76      8.89 o 
   8  10   1       82.47       87.68      6.73 o 
  10  10   1       36.31       38.11      5.86 o 
  12  10   1       22.33       29.46      5.68 o 
  14  10   1       51.91       51.20      6.86 o 
  16  10   1        0.63        5.05      4.62 o 
 -15  11   1      257.69      239.42     11.97 o 
 -13  11   1      673.26      575.31     17.84 o 
 -11  11   1       88.22       76.97      8.32 o 
  -9  11   1       11.73       13.22      6.33 o 
  -7  11   1      130.54      147.86      8.64 o 
  -5  11   1       33.36       42.99      5.70 o 
  -3  11   1      407.77      409.47     12.15 o 
  -1  11   1        2.45        0.83      4.31 o 
   1  11   1      468.66      424.20     12.18 o 
   3  11   1        0.27        1.79      4.46 o 
   5  11   1        3.64        5.18      4.76 o 
   7  11   1       57.88       57.06      6.15 o 
   9  11   1        0.12        1.93      5.06 o 
  11  11   1       16.68       20.64      5.58 o 
  13  11   1        1.19        2.30      5.27 o 
  15  11   1        1.51        0.33      4.99 o 
 -16  12   1        0.83        6.20      6.01 o 
 -14  12   1      192.52      192.97     12.00 o 
 -12  12   1       48.81       51.98      8.29 o 
 -10  12   1       74.53       76.03      8.73 o 
  -8  12   1     1241.83     1261.33     23.41 o 
  -6  12   1      408.66      421.51     14.26 o 
  -4  12   1       87.28       88.65      7.91 o 
  -2  12   1      448.36      556.48     14.93 o 
   0  12   1        0.99        8.18      3.41 o 
   2  12   1      121.87      114.22      8.41 o 
   4  12   1      481.66      422.09     13.58 o 
   6  12   1       13.50       11.04      4.95 o 
   8  12   1        0.00        2.02      4.85 o 
  10  12   1       24.81       38.70      5.59 o 
  12  12   1        1.81        1.35      5.51 o 
  14  12   1       83.02       70.45      7.70 o 
 -13  13   1      326.58      302.61     14.02 o 
 -11  13   1        0.00        0.74      6.21 o 
  -9  13   1      361.10      326.31     13.73 o 
  -7  13   1      125.04      122.94      9.56 o 
  -5  13   1        3.81        9.04      5.77 o 
  -3  13   1      515.66      525.69     15.74 o 
  -1  13   1      209.51      236.40     11.75 o 
   1  13   1       24.49       46.86      6.49 o 
   3  13   1      177.27      140.28      8.98 o 
   5  13   1      314.19      276.19     11.94 o 
   7  13   1       14.54       10.77      6.10 o 
   9  13   1       11.76        3.54      5.86 o 
  11  13   1       18.32       29.90      6.44 o 
  13  13   1        8.02        0.68      5.63 o 
 -12  14   1        5.59       11.38      6.36 o 
 -10  14   1       54.85       49.26      7.83 o 
  -8  14   1      121.12      131.65      9.97 o 
  -6  14   1       47.42       30.93      7.93 o 
  -4  14   1      294.83      268.23     12.23 o 
  -2  14   1       45.28       18.62      7.44 o 
   0  14   1      241.71      239.81     13.16 o 
   2  14   1        5.10        6.70      6.55 o 
   4  14   1       21.75        9.81      7.04 o 
   6  14   1      116.73       91.26      9.27 o 
   8  14   1       21.09       11.99      6.23 o 
  10  14   1       87.25       90.53      8.11 o 
  12  14   1        4.84        5.48      5.61 o 
 -11  15   1        6.93        6.47      5.77 o 
  -9  15   1       10.07       14.12      6.39 o 
  -7  15   1       11.51       14.75      6.75 o 
  -5  15   1      313.87      264.04     13.81 o 
  -3  15   1       13.60       13.33      7.81 o 
  -1  15   1      337.63      355.79     14.44 o 
   1  15   1       23.75       27.85      7.18 o 
   3  15   1      358.03      293.44     14.12 o 
   5  15   1       82.37       63.44      8.56 o 
   7  15   1       18.84       19.07      6.05 o 
   9  15   1        9.01        5.68      5.53 o 
 -10  16   1        2.62        3.77      6.20 o 
  -8  16   1       32.96       22.69      8.03 o 
  -6  16   1        0.01        2.24      6.27 o 
  -4  16   1        4.73       10.45      7.27 o 
  -2  16   1      201.73      194.83     12.16 o 
   0  16   1        3.55        1.84      5.09 o 
   2  16   1       24.60       19.86      6.76 o 
   4  16   1        3.06        4.38      6.32 o 
   6  16   1        5.05       11.34      6.02 o 
   8  16   1        0.05        1.98      5.91 o 
  -7  17   1        8.72       22.73      6.60 o 
  -5  17   1       25.58       37.12      8.45 o 
  -3  17   1       28.95       24.42      8.01 o 
  -1  17   1       12.11       12.52      7.50 o 
   1  17   1       11.68       22.78      7.18 o 
   3  17   1        9.19       40.09      6.72 o 
   5  17   1        5.63        7.91      5.98 o 
  -2  18   1        3.91        3.94      7.09 o 
   0  18   1      108.73       94.72      7.30 o 
 -20   0   2       23.96       47.19      7.00 o 
 -18   0   2       90.41       63.02      8.55 o 
 -16   0   2       84.58       75.79      7.50 o 
 -14   0   2        0.57        3.67      4.66 o 
 -12   0   2       74.07       88.65      5.95 o 
 -10   0   2     1271.31     1316.59     15.92 o 
  -8   0   2     1547.30     1505.74     15.26 o 
  -6   0   2      128.97      180.71      4.73 o 
  -4   0   2    15247.84    16388.65    188.67 o 
  -2   0   2        3.96        1.19      1.19 o 
   0   0   2    18091.96    19335.47    762.69 o 
   2   0   2       41.66       41.42      2.63 o 
   4   0   2     4683.12     4461.02     24.84 o 
   6   0   2    15046.44    15973.91    240.60 o 
   8   0   2    20183.08    19220.37    331.41 o 
  10   0   2      608.48      568.48     13.24 o 
  12   0   2       50.45       37.14      6.20 o 
  14   0   2      168.15      198.41      9.47 o 
  16   0   2        4.50        4.61      5.21 o 
  18   0   2       10.72       11.61      5.49 o 
 -21   1   2        4.24       11.75      6.35 o 
 -19   1   2        6.24        5.33      6.50 o 
 -17   1   2       21.54       21.11      6.48 o 
 -15   1   2       70.66       80.00      7.23 o 
 -13   1   2      555.25      598.75     13.72 o 
 -11   1   2     1349.50     1260.01     17.25 o 
  -9   1   2       37.04       24.79      3.21 o 
  -7   1   2       16.16       28.60      2.66 o 
  -5   1   2    14998.72    15772.31    193.51 o 
  -3   1   2     3481.84     3147.79     16.79 o 
  -1   1   2     3853.45     3694.60     18.02 o 
   1   1   2     6136.81     5676.84    104.49 o 
   3   1   2     4397.96     3835.49     22.15 o 
   5   1   2      470.45      416.56      8.32 o 
   7   1   2      219.24      192.54      7.99 o 
   9   1   2      717.36      784.43     14.85 o 
  11   1   2       83.44       78.76      6.54 o 
  13   1   2       18.31       38.66      5.75 o 
  15   1   2        0.12        1.91      5.22 o 
  17   1   2        0.69        4.65      4.39 o 
 -20   2   2        7.72        7.18      6.54 o 
 -18   2   2      131.39      151.04      9.62 o 
 -16   2   2       17.50       22.37      6.19 o 
 -14   2   2       70.92       91.33      7.17 o 
 -12   2   2      413.60      426.11     11.11 o 
 -10   2   2     2420.43     2376.99     21.86 o 
  -8   2   2     1672.17     1771.31     16.54 o 
  -6   2   2      234.09      227.96      5.49 o 
  -4   2   2       87.52       87.11      3.24 o 
  -2   2   2     3634.03     3617.01     18.45 o 
   0   2   2     1519.25     1360.65     14.28 o 
   2   2   2       16.53       24.45      2.47 o 
   4   2   2      663.20      694.49     10.28 o 
   6   2   2     1624.85     1544.16     16.55 o 
   8   2   2     4816.65     4327.31      2.62 o 
  10   2   2       63.23       45.94      5.25 o 
  12   2   2       44.54       44.72      6.10 o 
  14   2   2       11.82       11.71      5.08 o 
  16   2   2        0.77       11.45      4.79 o 
  18   2   2        4.37        0.66      4.91 o 
 -21   3   2       12.95       18.01      7.22 o 
 -19   3   2        2.49        9.81      6.18 o 
 -17   3   2       15.86       17.65      5.47 o 
 -15   3   2      182.47      199.55     10.21 o 
 -13   3   2      654.94      634.92     14.74 o 
 -11   3   2      104.17       94.98      5.87 o 
  -9   3   2      187.68      203.19      7.00 o 
  -7   3   2      617.39      581.68      9.83 o 
  -5   3   2       12.10       17.79      2.37 o 
  -3   3   2     2336.10     2355.03     16.27 o 
  -1   3   2     1113.78      999.02      9.80 o 
   1   3   2     5998.76     5809.01    117.52 o 
   3   3   2        2.50        5.63      1.83 o 
   5   3   2       81.20       58.48      2.72 o 
   7   3   2      396.71      365.47      9.55 o 
   9   3   2      404.77      461.41     11.66 o 
  11   3   2      140.63      155.92      8.43 o 
  13   3   2       91.25       92.97      7.15 o 
  15   3   2        1.04       10.87      4.41 o 
  17   3   2        0.25        0.32      4.46 o 
 -20   4   2        1.03        3.35      6.57 o 
 -18   4   2       19.50       18.13      5.94 o 
 -16   4   2       90.56      100.75      8.36 o 
 -14   4   2      117.43      104.11      7.21 o 
 -12   4   2      243.82      256.33      9.38 o 
 -10   4   2     4228.75     4654.00     33.27 o 
  -8   4   2      725.73      769.18     12.57 o 
  -6   4   2      699.18      759.81     11.28 o 
  -4   4   2      147.44      176.54      5.14 o 
  -2   4   2      306.98      331.97      6.26 o 
   0   4   2      826.34      618.33    383.56 o 
   2   4   2      205.99      205.20      5.61 o 
   4   4   2      715.07      565.75      3.86 o 
   6   4   2       20.74        3.36      3.62 o 
   8   4   2      137.64      101.61      5.41 o 
  10   4   2       11.23       15.89      3.94 o 
  12   4   2        0.11        2.29      4.41 o 
  14   4   2        0.18        2.17      4.57 o 
  16   4   2        0.71        5.11      5.11 o 
 -19   5   2        0.06        1.23      5.69 o 
 -17   5   2       21.98       21.38      6.03 o 
 -15   5   2        0.93       10.89      5.03 o 
 -13   5   2       56.19       65.21      6.19 o 
 -11   5   2     1726.79     1903.55     23.05 o 
  -9   5   2        3.19        3.84      3.84 o 
  -7   5   2     1258.36     1395.73     16.83 o 
  -5   5   2     2433.41     2651.84     21.18 o 
  -3   5   2    10336.03    11400.61    186.76 o 
  -1   5   2     1000.40      825.37     10.65 o 
   1   5   2     1769.24     1539.36     15.14 o 
   3   5   2      137.28      112.68      3.24 o 
   5   5   2       12.70        4.65      4.65 o 
   7   5   2       29.87        4.48      5.54 o 
   9   5   2       45.13        1.25      4.16 o 
  11   5   2       71.14       96.95      7.03 o 
  13   5   2       96.11      102.29      7.43 o 
  15   5   2        4.43        5.43      4.74 o 
  17   5   2        0.16        0.00      4.43 o 
 -20   6   2       10.49       26.90      6.21 o 
 -18   6   2       12.09       12.55      6.38 o 
 -16   6   2        5.45       13.77      4.83 o 
 -14   6   2      151.78      150.55      8.81 o 
 -12   6   2       50.03       64.33      6.37 o 
 -10   6   2     1751.73     1908.01     22.76 o 
  -8   6   2     1118.59     1116.64     16.31 o 
  -6   6   2     2751.23     2734.66     23.73 o 
  -4   6   2     2394.36     2415.59     20.73 o 
  -2   6   2      841.06      799.31     11.52 o 
   0   6   2      611.32      608.27     12.43 o 
   2   6   2        1.21        2.57      2.57 o 
   4   6   2      319.74      259.91      4.65 o 
   6   6   2      137.54      121.02      5.38 o 
   8   6   2     1369.01     1141.11     20.11 o 
  10   6   2       93.83       73.40      6.99 o 
  12   6   2        9.20       13.34      4.43 o 
  14   6   2        1.23        1.27      4.79 o 
  16   6   2        1.58        4.81      4.69 o 
 -19   7   2        6.39       12.50      5.79 o 
 -17   7   2       72.56       71.36      8.80 o 
 -15   7   2       13.49       12.10      5.98 o 
 -13   7   2       55.38       89.18      7.27 o 
 -11   7   2      231.73      285.69     10.70 o 
  -9   7   2      179.69      191.80      8.35 o 
  -7   7   2        1.13        0.45      2.95 o 
  -5   7   2       15.82       20.64      3.59 o 
  -3   7   2      522.70      513.36     10.21 o 
  -1   7   2       76.76      103.55      5.17 o 
   1   7   2      938.49     1066.60     14.87 o 
   3   7   2      317.45      253.80      3.00 o 
   5   7   2      222.86      143.29      7.95 o 
   7   7   2      379.78      403.23     11.03 o 
   9   7   2        4.13        3.22      4.56 o 
  11   7   2       32.38       32.65      5.88 o 
  13   7   2       21.14       14.63      5.31 o 
  15   7   2        4.31        7.04      4.39 o 
 -18   8   2       98.17      111.34     10.09 o 
 -16   8   2       12.55        6.33      7.44 o 
 -14   8   2       81.02       93.98      8.55 o 
 -12   8   2      312.75      318.10     12.19 o 
 -10   8   2      130.27      110.87      7.86 o 
  -8   8   2       83.05       99.12      6.64 o 
  -6   8   2       10.47        7.29      3.72 o 
  -4   8   2       13.12        5.36      3.27 o 
  -2   8   2        1.28        0.61      2.92 o 
   0   8   2     1254.60     1295.84     12.14 o 
   2   8   2       75.31       63.24      4.81 o 
   4   8   2       56.80        3.91      3.91 o 
   6   8   2     1000.36     1032.67     17.63 o 
   8   8   2     1514.50     1331.19     23.28 o 
  10   8   2       37.57       27.31      5.48 o 
  12   8   2        0.75       10.18      4.23 o 
  14   8   2        6.65        8.93      4.73 o 
  16   8   2        0.66        4.08      4.37 o 
 -17   9   2       63.70       68.34      8.99 o 
 -15   9   2      164.28      201.65     12.20 o 
 -13   9   2      860.42      915.12     20.75 o 
 -11   9   2      620.94      676.18     17.10 o 
  -9   9   2        0.53        0.89      4.95 o 
  -7   9   2       18.45       26.60      4.76 o 
  -5   9   2     1194.08     1318.61     19.58 o 
  -3   9   2      205.53      218.58      8.35 o 
  -1   9   2        3.67        4.71      2.69 o 
   1   9   2      247.70      251.88      8.77 o 
   3   9   2      398.85      415.97     11.55 o 
   5   9   2        6.37       18.33      4.62 o 
   7   9   2      129.19      125.50      8.25 o 
   9   9   2       60.31       76.17      6.97 o 
  11   9   2        9.37        6.18      5.04 o 
  13   9   2        0.16        5.09      5.35 o 
  15   9   2        4.86        4.11      4.97 o 
 -18  10   2      125.88      115.44     10.16 o 
 -16  10   2       23.44       26.31      7.76 o 
 -14  10   2      171.17      152.84     10.96 o 
 -12  10   2      644.44      618.21     17.79 o 
 -10  10   2     2653.09     2898.66     33.65 o 
  -8  10   2      126.88      132.78      9.02 o 
  -6  10   2        8.21       13.75      4.99 o 
  -4  10   2       55.29       65.65      6.03 o 
  -2  10   2      104.83      107.62      6.81 o 
   0  10   2       43.42       26.65      3.72 o 
   2  10   2      167.27      188.90      8.42 o 
   4  10   2      154.63      139.66      7.85 o 
   6  10   2      276.11      272.41     10.49 o 
   8  10   2       52.69       43.00      6.38 o 
  10  10   2        0.71        5.09      5.09 o 
  12  10   2        0.10        2.58      4.56 o 
  14  10   2        0.15        2.85      4.37 o 
 -17  11   2       62.38       68.64      8.38 o 
 -15  11   2       39.91       45.79      7.87 o 
 -13  11   2      342.99      325.89     14.43 o 
 -11  11   2      227.40      235.59     12.76 o 
  -9  11   2        6.74       12.32      7.88 o 
  -7  11   2      546.89      537.89     15.67 o 
  -5  11   2      422.55      445.13     13.76 o 
  -3  11   2     1330.81     1454.29     22.25 o 
  -1  11   2      183.48      214.94      9.70 o 
   1  11   2      317.52      320.78     11.47 o 
   3  11   2        8.30        7.04      4.97 o 
   5  11   2       13.91       10.90      4.82 o 
   7  11   2       91.68       82.21      6.85 o 
   9  11   2        2.18        5.27      5.27 o 
  11  11   2       12.80       12.05      5.83 o 
  13  11   2        6.87        7.74      4.55 o 
 -16  12   2       14.45        6.26      7.15 o 
 -14  12   2       13.55       12.46      7.07 o 
 -12  12   2       64.64       73.16      9.30 o 
 -10  12   2     1328.70     1325.09     26.20 o 
  -8  12   2      882.91      851.90     20.66 o 
  -6  12   2      641.83      633.52     17.48 o 
  -4  12   2      585.74      586.78     17.13 o 
  -2  12   2      107.92       96.69      8.13 o 
   0  12   2       19.68       21.69      4.02 o 
   2  12   2      422.05      395.05     13.54 o 
   4  12   2       59.42       72.41      7.06 o 
   6  12   2       26.88       31.02      5.97 o 
   8  12   2       34.94       24.26      6.38 o 
  10  12   2       29.12       28.17      6.20 o 
  12  12   2        0.32        1.63      5.30 o 
 -15  13   2        0.55       13.89      6.15 o 
 -13  13   2        2.39        0.86      7.10 o 
 -11  13   2      409.91      451.51     16.21 o 
  -9  13   2        6.35        1.21      7.18 o 
  -7  13   2      299.95      329.76     13.94 o 
  -5  13   2      572.24      560.53     17.32 o 
  -3  13   2     1052.35     1166.75     23.61 o 
  -1  13   2      241.46      218.56     11.97 o 
   1  13   2        0.00        2.95      5.95 o 
   3  13   2      279.04      264.38     11.66 o 
   5  13   2        3.45        2.16      5.29 o 
   7  13   2        2.91        2.86      6.01 o 
   9  13   2       52.07       38.01      7.17 o 
  11  13   2       15.77       12.13      5.24 o 
 -14  14   2        0.16        2.56      6.67 o 
 -12  14   2        1.96        0.00      6.23 o 
 -10  14   2       86.86       91.04      8.77 o 
  -8  14   2        2.66        0.87      6.91 o 
  -6  14   2      127.06      149.05     10.65 o 
  -4  14   2       39.52       37.80      7.09 o 
  -2  14   2      305.55      305.76     13.87 o 
   0  14   2      274.98      300.21      9.65 o 
   2  14   2        4.28        4.78      5.85 o 
   4  14   2        0.53        6.10      6.10 o 
   6  14   2      210.30      218.32     10.93 o 
   8  14   2       98.88       68.71      8.21 o 
  10  14   2        9.19        3.85      5.32 o 
 -11  15   2        1.88       11.07      6.87 o 
  -9  15   2       11.88        9.81      7.11 o 
  -7  15   2        5.93       12.04      6.40 o 
  -5  15   2       49.93       36.11      7.59 o 
  -3  15   2        0.07        3.10      7.05 o 
  -1  15   2        0.47        8.76      6.15 o 
   1  15   2      229.17      192.72     11.70 o 
   3  15   2        6.01        2.52      6.77 o 
   5  15   2       11.85       14.48      6.55 o 
   7  15   2        0.61        5.39      5.77 o 
   9  15   2        0.01        1.09      5.06 o 
 -10  16   2        0.36        0.92      6.15 o 
  -8  16   2        1.23        0.90      6.53 o 
  -6  16   2       17.48       20.56      7.26 o 
  -4  16   2       21.62       28.64      7.28 o 
  -2  16   2       29.24       25.20      7.48 o 
   0  16   2        0.93        2.12      4.90 o 
   2  16   2      108.53       95.62      9.61 o 
   4  16   2       15.79       14.87      6.66 o 
   6  16   2       15.88        0.00      7.05 o 
  -7  17   2       28.50       24.72      8.39 o 
  -5  17   2        0.27        2.44      6.81 o 
  -3  17   2        9.91       32.43      7.14 o 
  -1  17   2        8.02        8.61      7.35 o 
   1  17   2       22.34        6.52      8.09 o 
   3  17   2        7.78        2.66      6.53 o 
 -21   1   3        4.18       16.22      7.34 o 
 -19   1   3       45.83       52.32      8.94 o 
 -17   1   3        0.01        1.16      5.50 o 
 -15   1   3      926.25      933.69     19.51 o 
 -13   1   3      221.40      224.23      9.21 o 
 -11   1   3       10.30        7.54      3.59 o 
  -9   1   3      525.19      540.34     10.44 o 
  -7   1   3      141.44      185.80      5.80 o 
  -5   1   3       62.69       38.12      2.74 o 
  -3   1   3     3829.38     3669.14     21.57 o 
  -1   1   3     8604.82     9017.30    155.19 o 
   1   1   3       37.28       60.09      3.49 o 
   3   1   3      626.22      592.71     10.12 o 
   5   1   3      297.05      332.09      8.59 o 
   7   1   3      345.71      354.15     10.36 o 
   9   1   3      154.70      150.28      8.16 o 
  11   1   3     2756.17     2317.71      4.20 o 
  13   1   3       33.78        2.21      4.59 o 
  15   1   3       37.91       42.04      6.60 o 
 -20   2   3        2.07        3.58      7.50 o 
 -18   2   3       59.98       50.50      8.75 o 
 -16   2   3       31.99       31.87      7.01 o 
 -14   2   3      298.33      301.28     11.13 o 
 -12   2   3      328.33      357.07     11.09 o 
 -10   2   3      321.30      363.37      9.65 o 
  -8   2   3     9338.53     9605.59    187.78 o 
  -6   2   3     1072.31     1129.04     13.25 o 
  -4   2   3      669.72      695.63      9.90 o 
  -2   2   3     3175.28     2972.65     19.24 o 
   0   2   3      162.50      172.98     10.26 o 
   2   2   3     1325.84     1207.01     14.14 o 
   4   2   3      133.49      125.32      5.50 o 
   6   2   3      326.48      304.78      8.98 o 
   8   2   3        9.24        3.62      3.88 o 
  10   2   3        0.02        6.62      4.92 o 
  12   2   3      180.61      135.32      5.23 o 
  14   2   3       50.79       65.90      7.53 o 
  16   2   3        1.45       10.87      4.79 o 
 -21   3   3        5.15        3.21      7.75 o 
 -19   3   3      110.67      110.16     10.46 o 
 -17   3   3        0.71        3.52      5.21 o 
 -15   3   3      150.13      147.79      9.36 o 
 -13   3   3     1166.05     1262.19     20.53 o 
 -11   3   3       59.37       76.62      5.25 o 
  -9   3   3       21.84       14.50      3.85 o 
  -7   3   3    13822.40    15651.21    245.93 o 
  -5   3   3     6676.54     7519.87    151.96 o 
  -3   3   3      213.74      243.30      6.11 o 
  -1   3   3      335.06      342.55      7.11 o 
   1   3   3     1106.10      911.19     12.40 o 
   3   3   3       72.50       91.58      4.68 o 
   5   3   3        0.01        4.55      2.84 o 
   7   3   3        9.80       15.61      3.91 o 
   9   3   3       19.27       29.79      4.90 o 
  11   3   3      182.11      192.48      9.89 o 
  13   3   3        3.91        2.24      4.62 o 
  15   3   3        8.65        8.88      5.61 o 
 -20   4   3        0.44        0.00      7.10 o 
 -18   4   3       32.51       34.45      8.21 o 
 -16   4   3        0.95        0.40      5.49 o 
 -14   4   3       17.73       12.25      5.78 o 
 -12   4   3      190.39      262.10      9.98 o 
 -10   4   3      205.14      206.30      8.01 o 
  -8   4   3      321.14      338.28      9.10 o 
  -6   4   3      289.25      338.23      8.58 o 
  -4   4   3     1107.66     1136.13     13.96 o 
  -2   4   3     2218.51     2178.34     18.21 o 
   0   4   3     6490.96     7513.82    428.92 o 
   2   4   3       57.80       54.05      3.91 o 
   4   4   3       73.22       70.34      4.76 o 
   6   4   3      679.49      663.41     13.26 o 
   8   4   3       53.83       56.09      5.52 o 
  10   4   3        0.95        1.99      4.10 o 
  12   4   3       39.00       10.88      6.01 o 
  14   4   3       36.70        5.75      5.75 o 
  16   4   3        2.85        1.30      5.11 o 
 -21   5   3        1.08        0.93      6.83 o 
 -19   5   3        0.01        0.42      6.87 o 
 -17   5   3        3.83        5.72      6.06 o 
 -15   5   3       98.30       93.39      8.43 o 
 -13   5   3      178.10      184.35      9.08 o 
 -11   5   3      544.84      562.93     13.49 o 
  -9   5   3      175.87      205.31      7.91 o 
  -7   5   3     3465.88     4120.99     30.29 o 
  -5   5   3     1875.94     2164.35     20.45 o 
  -3   5   3     4344.93     4949.95     30.01 o 
  -1   5   3        1.06        1.94      2.70 o 
   1   5   3      280.90      287.15      7.63 o 
   3   5   3      148.76      151.22      6.28 o 
   5   5   3        0.04        4.33      2.95 o 
   7   5   3       39.93       57.55      5.24 o 
   9   5   3       51.59       63.76      5.81 o 
  11   5   3      154.60       97.25      4.25 o 
  13   5   3        0.53        5.78      4.98 o 
  15   5   3        0.72        4.23      4.61 o 
 -20   6   3       10.07        5.06      7.42 o 
 -18   6   3        0.15        9.16      6.30 o 
 -16   6   3        4.32        7.19      5.94 o 
 -14   6   3      248.01      235.35     11.43 o 
 -12   6   3        0.23        4.86      4.86 o 
 -10   6   3       68.83       43.99      5.66 o 
  -8   6   3      403.34      486.68     11.88 o 
  -6   6   3      940.31      923.60     14.96 o 
  -4   6   3      279.86      276.26      8.23 o 
  -2   6   3        5.31        0.37      2.88 o 
   0   6   3      933.00      878.50     46.54 o 
   2   6   3        1.40        1.98      2.66 o 
   4   6   3       58.66       64.28      5.09 o 
   6   6   3       52.04       47.16      5.06 o 
   8   6   3       61.14       58.81      5.96 o 
  10   6   3       24.01        9.15      4.36 o 
  12   6   3        1.04        5.42      5.42 o 
  14   6   3       13.81        2.93      5.24 o 
 -19   7   3        6.73        2.30      7.40 o 
 -17   7   3        0.34        4.75      6.73 o 
 -15   7   3      332.18      320.00     14.12 o 
 -13   7   3       39.23       54.71      6.77 o 
 -11   7   3       53.03       50.26      6.39 o 
  -9   7   3       24.75       19.22      4.88 o 
  -7   7   3      234.07      215.15      8.44 o 
  -5   7   3        7.39        4.94      3.24 o 
  -3   7   3     2168.16     2153.26     22.22 o 
  -1   7   3     1903.74     1919.17     20.84 o 
   1   7   3        2.48        7.71      3.04 o 
   3   7   3       37.25       18.21      4.03 o 
   5   7   3        4.26        0.99      4.09 o 
   7   7   3        0.06        2.15      4.97 o 
   9   7   3        2.87       15.66      5.69 o 
  11   7   3      462.16      354.43      4.66 o 
  13   7   3        2.53        7.40      4.22 o 
  15   7   3        5.05        5.42      5.07 o 
 -18   8   3        4.34        1.38      6.93 o 
 -16   8   3        1.55        6.37      7.35 o 
 -14   8   3       88.27       78.43      8.99 o 
 -12   8   3       80.88       87.22      7.74 o 
 -10   8   3       41.17       43.17      6.32 o 
  -8   8   3      942.78      972.32     18.09 o 
  -6   8   3      845.83      895.42     16.58 o 
  -4   8   3      190.59      168.87      7.63 o 
  -2   8   3       81.06       74.71      5.83 o 
   0   8   3       69.78       41.61     31.63 o 
   2   8   3       13.22        9.48      4.05 o 
   4   8   3      313.68      275.70      9.91 o 
   6   8   3       46.98       51.25      5.22 o 
   8   8   3       18.88        0.59      5.23 o 
  10   8   3       11.48        5.81      5.81 o 
  12   8   3       20.29       13.45      4.64 o 
  14   8   3        0.34        0.98      4.26 o 
 -19   9   3        4.81       11.96      7.32 o 
 -17   9   3        0.73        7.48      7.48 o 
 -15   9   3      510.08      536.77     18.05 o 
 -13   9   3       65.82       75.45      8.16 o 
 -11   9   3      746.19      761.12     18.98 o 
  -9   9   3      330.77      329.59     12.49 o 
  -7   9   3     4447.85     4665.76     39.52 o 
  -5   9   3       85.84      103.31      7.40 o 
  -3   9   3      184.86      166.72      8.56 o 
  -1   9   3      107.22      122.80      6.76 o 
   1   9   3        0.17        1.34      4.19 o 
   3   9   3      294.78      279.48      3.92 o 
   5   9   3        1.82        3.66      4.64 o 
   7   9   3        0.06       23.04      7.91 o 
   9   9   3       83.42       81.49      5.44 o 
  11   9   3      181.22      149.09      5.70 o 
  13   9   3        1.60        3.20      5.14 o 
 -18  10   3        1.36        0.90      6.62 o 
 -16  10   3      103.72       91.18      9.74 o 
 -14  10   3       63.12       45.45      9.59 o 
 -12  10   3      918.04      974.08     22.74 o 
 -10  10   3     1010.22     1016.42     22.12 o 
  -8  10   3     1606.02     1714.79     26.62 o 
  -6  10   3      178.51      234.86     11.04 o 
  -4  10   3      104.12       96.66      8.20 o 
  -2  10   3      628.52      731.18     16.25 o 
   0  10   3      157.71      147.64     87.88 o 
   2  10   3       48.88        5.24      5.24 o 
   4  10   3       29.34       50.71      6.27 o 
   6  10   3       19.81       16.28      5.98 o 
   8  10   3       17.20        4.09      5.52 o 
  10  10   3        3.85        2.59      5.39 o 
  12  10   3        4.58        3.23      4.60 o 
 -17  11   3        0.32        3.24      6.57 o 
 -15  11   3       79.75       80.11      9.67 o 
 -13  11   3      542.84      584.93     18.72 o 
 -11  11   3       92.72       96.87      9.54 o 
  -9  11   3       12.76       26.89      7.73 o 
  -7  11   3     3651.53     4066.12     41.13 o 
  -5  11   3     4074.03     4549.57     42.46 o 
  -3  11   3      160.74      181.28     10.50 o 
  -1  11   3      480.57      530.52     15.37 o 
   1  11   3       14.04       23.07      5.91 o 
   3  11   3      123.12      105.92      5.11 o 
   5  11   3       15.12        2.61      6.24 o 
   7  11   3       29.99        9.51      5.68 o 
   9  11   3       33.01        0.00      5.41 o 
  11  11   3       11.61        5.91      5.91 o 
 -16  12   3        4.42        6.45      6.63 o 
 -14  12   3       32.56       38.48      8.50 o 
 -12  12   3      117.90      115.97     10.59 o 
 -10  12   3      141.86      149.05     10.96 o 
  -8  12   3      583.30      629.57     18.27 o 
  -6  12   3      616.48      629.07     18.73 o 
  -4  12   3     1010.15     1071.05     23.09 o 
  -2  12   3      155.73      185.03     11.35 o 
   0  12   3     2617.48     2974.06     53.13 o 
   2  12   3       10.00       11.30      6.31 o 
   4  12   3       37.42        3.49      5.57 o 
   6  12   3      167.91      153.62      5.24 o 
   8  12   3        1.08        0.70      5.22 o 
  10  12   3        2.57        5.12      5.12 o 
 -15  13   3        8.41       11.10      7.10 o 
 -13  13   3        3.21        1.86      8.03 o 
 -11  13   3       29.41       26.32      8.46 o 
  -9  13   3       25.33       22.93      8.27 o 
  -7  13   3      235.23      235.64     12.71 o 
  -5  13   3      566.84      569.08     17.96 o 
  -3  13   3      286.24      326.66     13.88 o 
  -1  13   3      335.75      332.56     14.66 o 
   1  13   3       51.97       66.24      8.57 o 
   3  13   3       28.98       42.07      7.12 o 
   5  13   3      182.71      166.88     10.25 o 
   7  13   3        5.05        5.33      6.27 o 
   9  13   3       25.61        2.77      4.87 o 
 -14  14   3       51.31       59.65      8.85 o 
 -12  14   3        4.53        5.14      6.93 o 
 -10  14   3       11.66       19.30      6.64 o 
  -8  14   3       36.94       38.79      8.31 o 
  -6  14   3       57.04       55.47      8.87 o 
  -4  14   3        2.87        7.43      6.59 o 
  -2  14   3        7.12        6.87      6.20 o 
   0  14   3       51.66       47.99      5.51 o 
   2  14   3        1.34       19.02      6.42 o 
   4  14   3       43.02        0.00      5.75 o 
   6  14   3        0.80        0.38      5.51 o 
   8  14   3        5.15        8.91      4.37 o 
 -11  15   3        6.07        8.99      7.18 o 
  -9  15   3        0.22        2.82      6.73 o 
  -7  15   3        1.25        0.45      7.09 o 
  -5  15   3        8.17        4.65      7.38 o 
  -3  15   3        0.30        4.15      6.31 o 
  -1  15   3       16.03        7.62      7.12 o 
   1  15   3      144.55      140.58     10.44 o 
   3  15   3       66.21       79.42      8.22 o 
   5  15   3       12.37        6.44      6.44 o 
   7  15   3       11.53       10.41      5.72 o 
 -10  16   3       23.13       19.73      8.42 o 
  -8  16   3       21.01       15.03      7.63 o 
  -6  16   3        2.34        5.83      6.74 o 
  -4  16   3        8.92        5.31      7.45 o 
  -2  16   3        7.67        4.27      6.53 o 
   0  16   3        1.30        4.26      4.72 o 
   2  16   3        2.72        6.56      6.65 o 
   4  16   3       36.98       22.34      7.54 o 
  -7  17   3       44.05       67.52      9.51 o 
  -5  17   3        1.14        8.40      7.61 o 
  -3  17   3        0.73        0.96      6.92 o 
  -1  17   3       30.18       34.34      8.25 o 
   1  17   3       19.96       22.76      6.84 o 
 -22   0   4       91.96      117.82     12.82 o 
 -20   0   4      481.87      523.10     19.08 o 
 -18   0   4       34.14       41.97      8.64 o 
 -16   0   4      155.45      167.95     10.78 o 
 -14   0   4      159.48      174.44      9.49 o 
 -12   0   4     3220.99     3384.59     31.96 o 
 -10   0   4      281.43      249.88      8.77 o 
  -8   0   4     1503.97     1374.84     17.59 o 
  -6   0   4     1944.37     2023.78     19.48 o 
  -4   0   4       57.43       57.43      4.05 o 
  -2   0   4     3680.17     3496.99     24.81 o 
   0   0   4     1943.87     1774.33     63.61 o 
   2   0   4      840.42      794.18     12.92 o 
   4   0   4     1131.29     1091.15     16.37 o 
   6   0   4        1.54        0.73      3.49 o 
   8   0   4      134.12      149.60      7.78 o 
  10   0   4        5.07        1.54      5.80 o 
  12   0   4        0.00        6.13      6.13 o 
  14   0   4      342.18      358.25     13.70 o 
 -21   1   4      134.42      136.94     12.61 o 
 -19   1   4        0.16        5.52      7.69 o 
 -17   1   4       14.05        1.22      7.27 o 
 -15   1   4      100.99      105.21      8.52 o 
 -13   1   4       84.85       93.91      7.35 o 
 -11   1   4      376.59      337.74     10.44 o 
  -9   1   4      308.51      214.54      7.77 o 
  -7   1   4      293.07      231.11      7.32 o 
  -5   1   4     3995.58     4119.86     27.19 o 
  -3   1   4     2418.11     2433.69     20.56 o 
  -1   1   4       35.06       29.96      3.72 o 
   1   1   4      141.78      147.13      5.84 o 
   3   1   4      218.17      206.07      7.22 o 
   5   1   4       94.66       99.46      6.06 o 
   7   1   4       16.50       19.34      4.83 o 
   9   1   4       16.46       22.82      5.53 o 
  11   1   4        1.96        1.30      5.67 o 
  13   1   4        1.62        6.24      6.24 o 
  15   1   4        6.68        6.83      6.83 o 
 -22   2   4        3.68       18.91      8.48 o 
 -20   2   4      276.46      295.47     15.49 o 
 -18   2   4       39.66       56.34      9.36 o 
 -16   2   4      841.22      874.90     21.16 o 
 -14   2   4        1.61        2.64      5.32 o 
 -12   2   4      702.49      733.33     15.76 o 
 -10   2   4     1396.55     1456.02     19.75 o 
  -8   2   4        7.85        1.61      2.83 o 
  -6   2   4       11.19       16.72      3.15 o 
  -4   2   4     5534.35     6164.69     34.60 o 
  -2   2   4     1549.68     1717.71     17.36 o 
   0   2   4       78.12       94.29     11.24 o 
   2   2   4      416.22      374.97      9.62 o 
   4   2   4       20.83       13.44      3.75 o 
   6   2   4       35.11       26.39      4.53 o 
   8   2   4       73.03       83.56      6.79 o 
  10   2   4       12.69       20.01      5.67 o 
  12   2   4        0.12        3.01      4.92 o 
  14   2   4      145.08      160.98     10.27 o 
 -21   3   4      384.67      480.90     19.09 o 
 -19   3   4        9.20        0.91      8.31 o 
 -17   3   4        2.81        3.75      7.34 o 
 -15   3   4      107.44       98.89      8.51 o 
 -13   3   4      210.89      210.69      9.58 o 
 -11   3   4        0.51        0.00      3.55 o 
  -9   3   4       50.37       34.01      4.37 o 
  -7   3   4       60.01       53.43      4.35 o 
  -5   3   4     4393.54     4726.01     31.28 o 
  -3   3   4       66.50       52.01      4.48 o 
  -1   3   4        0.00        3.21      2.75 o 
   1   3   4        7.38        2.90      2.81 o 
   3   3   4       65.13       63.09      5.09 o 
   5   3   4      289.39      293.85      9.49 o 
   7   3   4       19.95       10.14      4.74 o 
   9   3   4       37.83       30.29      5.53 o 
  11   3   4        4.94        2.61      4.87 o 
  13   3   4        2.43        3.72      4.74 o 
  15   3   4       11.57       20.81      5.87 o 
 -20   4   4        4.29        7.26      8.78 o 
 -18   4   4       14.99       14.40      7.79 o 
 -16   4   4      125.90      140.45     10.35 o 
 -14   4   4       32.30       11.94      6.72 o 
 -12   4   4      126.86      133.60      8.27 o 
 -10   4   4     1700.79     1873.37     22.88 o 
  -8   4   4      195.22      159.41      7.29 o 
  -6   4   4     3707.48     4327.83     31.22 o 
  -4   4   4     3530.73     4071.91     29.38 o 
  -2   4   4    11342.01    12974.07    232.05 o 
   0   4   4      130.38      135.88      9.10 o 
   2   4   4      563.26      598.76     12.27 o 
   4   4   4       17.66       16.24      4.31 o 
   6   4   4       10.04       16.32      4.35 o 
   8   4   4        2.64        3.23      4.66 o 
  10   4   4        0.00        7.60      4.62 o 
  12   4   4        2.12        2.33      5.83 o 
  14   4   4        0.85        5.77      5.77 o 
 -21   5   4      119.75      131.04     11.64 o 
 -19   5   4        0.00        4.28      7.71 o 
 -17   5   4       75.55       80.28      8.70 o 
 -15   5   4        4.72        6.45      6.45 o 
 -13   5   4       20.54       22.24      5.47 o 
 -11   5   4      109.90      106.79      7.86 o 
  -9   5   4      120.45      109.34      7.06 o 
  -7   5   4      161.68      139.85      6.84 o 
  -5   5   4      119.61      175.92      7.15 o 
  -3   5   4     1771.03     1898.32     20.55 o 
  -1   5   4      481.69      465.05     10.60 o 
   1   5   4      179.89      148.08      6.84 o 
   3   5   4     1156.89     1252.46     17.60 o 
   5   5   4       79.22       64.93      5.69 o 
   7   5   4       12.36       20.39      5.14 o 
   9   5   4      135.12      162.74      8.86 o 
  11   5   4        1.84        4.60      5.05 o 
  13   5   4        0.70        4.36      4.79 o 
 -20   6   4       51.84       55.54     10.36 o 
 -18   6   4        1.47        0.00      7.40 o 
 -16   6   4      207.96      238.70     12.62 o 
 -14   6   4      113.22      111.14      9.04 o 
 -12   6   4      285.73      255.68     10.84 o 
 -10   6   4      228.35      244.98     10.02 o 
  -8   6   4      334.79      342.09     10.70 o 
  -6   6   4      185.82      213.11      8.32 o 
  -4   6   4      483.63      499.64     11.74 o 
  -2   6   4      620.73      610.77     12.76 o 
   0   6   4     1271.03     1317.84     30.08 o 
   2   6   4       15.32       21.18      4.42 o 
   4   6   4       24.15       19.14      4.83 o 
   6   6   4       98.74      109.81      7.09 o 
   8   6   4        0.13        0.00      4.33 o 
  10   6   4        0.03        0.34      4.40 o 
  12   6   4        2.13        2.65      5.56 o 
  14   6   4       27.94        2.94      4.77 o 
 -19   7   4       37.99       38.98      9.35 o 
 -17   7   4       38.60       39.52      8.45 o 
 -15   7   4        2.60        1.29      6.18 o 
 -13   7   4       92.68       97.73      8.60 o 
 -11   7   4      564.09      573.78     15.82 o 
  -9   7   4       22.02       10.08      5.15 o 
  -7   7   4       94.96       82.30      6.84 o 
  -5   7   4      113.63      110.50      6.58 o 
  -3   7   4     1411.56     1534.09     21.00 o 
  -1   7   4      552.37      667.09     14.03 o 
   1   7   4       48.15       34.49      4.88 o 
   3   7   4        2.90        2.62      3.82 o 
   5   7   4        2.65        6.66      3.90 o 
   7   7   4       30.28       30.09      5.56 o 
   9   7   4       20.24       18.05      5.40 o 
  11   7   4        2.45        1.30      5.69 o 
  13   7   4        0.00        0.66      4.66 o 
 -18   8   4       39.98       39.28      9.28 o 
 -16   8   4       30.21       39.18      8.00 o 
 -14   8   4        2.05        7.62      6.10 o 
 -12   8   4      865.52      911.69     21.24 o 
 -10   8   4        4.48        0.70      5.59 o 
  -8   8   4      597.17      634.46     15.76 o 
  -6   8   4      157.79      160.60      8.60 o 
  -4   8   4     1036.38      979.34     18.33 o 
  -2   8   4      408.95      472.86     12.87 o 
   0   8   4        3.44        3.84      2.93 o 
   2   8   4        3.08        7.76      3.70 o 
   4   8   4       45.40       38.33      5.53 o 
   6   8   4        1.87        0.29      4.38 o 
   8   8   4        5.41        8.21      5.00 o 
  10   8   4        0.12        4.56      4.88 o 
  12   8   4        2.83        6.89      4.30 o 
 -19   9   4       10.41        7.56      8.76 o 
 -17   9   4       13.42       25.87      7.25 o 
 -15   9   4        1.03        0.48      7.33 o 
 -13   9   4      177.51      172.33     10.82 o 
 -11   9   4       29.05       44.25      6.90 o 
  -9   9   4      468.88      432.95     14.95 o 
  -7   9   4       18.66       15.98      6.72 o 
  -5   9   4     3289.57     3596.55     35.97 o 
  -3   9   4      204.87      222.47     10.44 o 
  -1   9   4       72.03       77.46      6.89 o 
   1   9   4      288.55      339.66     11.94 o 
   3   9   4       28.50       30.42      5.75 o 
   5   9   4       97.29      134.16      8.23 o 
   7   9   4       52.86       34.04      5.66 o 
   9   9   4       13.12       16.35      5.22 o 
  11   9   4        0.63        5.32      5.32 o 
 -18  10   4        8.50       14.57      6.60 o 
 -16  10   4      131.20      154.68     11.78 o 
 -14  10   4        0.06        7.85      7.21 o 
 -12  10   4      176.89      176.70     11.80 o 
 -10  10   4     1738.89     1890.44     29.47 o 
  -8  10   4       25.10       39.82      7.86 o 
  -6  10   4      648.27      743.36     18.89 o 
  -4  10   4     3796.28     4119.76     40.53 o 
  -2  10   4     3373.92     3963.92     38.79 o 
   0  10   4       39.88       39.74      5.97 o 
   2  10   4      156.66      203.06     11.09 o 
   4  10   4        9.65       20.71      5.75 o 
   6  10   4        6.18       22.23      5.76 o 
   8  10   4        3.48       14.56      4.68 o 
  10  10   4        1.13        4.64      4.87 o 
 -17  11   4        6.78        3.52      7.46 o 
 -15  11   4       95.81       96.14     10.82 o 
 -13  11   4      193.77      188.97     12.12 o 
 -11  11   4        4.89        7.42      7.86 o 
  -9  11   4     1288.22     1372.82     26.88 o 
  -7  11   4       94.44      101.17      9.04 o 
  -5  11   4      776.13      847.52     20.63 o 
  -3  11   4     1166.04     1206.82     24.51 o 
  -1  11   4      121.83      127.86     10.76 o 
   1  11   4      265.52      248.81     12.12 o 
   3  11   4      453.56      499.67     15.53 o 
   5  11   4      176.62      174.59     10.07 o 
   7  11   4       60.91       69.66      7.69 o 
   9  11   4        8.62       10.75      5.70 o 
 -16  12   4        1.69        2.52      6.91 o 
 -14  12   4       13.31       14.70      7.18 o 
 -12  12   4        3.72        3.78      7.26 o 
 -10  12   4      148.37      140.96     11.42 o 
  -8  12   4        0.56        9.87      6.22 o 
  -6  12   4      100.36      114.15      9.64 o 
  -4  12   4      580.63      596.25     18.61 o 
  -2  12   4     2669.89     2878.49     37.92 o 
   0  12   4        3.74       12.28      5.04 o 
   2  12   4      538.26      487.07     16.26 o 
   4  12   4       10.69       11.21      6.69 o 
   6  12   4        9.84        1.06      5.91 o 
   8  12   4       27.18       29.21      5.97 o 
 -15  13   4        0.08        5.54      7.34 o 
 -13  13   4        0.27        3.45      7.17 o 
 -11  13   4       18.85       21.52      7.82 o 
  -9  13   4       14.84       10.63      8.23 o 
  -7  13   4       22.39       24.26      7.80 o 
  -5  13   4       63.16       77.17      9.76 o 
  -3  13   4      354.19      423.20     16.25 o 
  -1  13   4        0.30        2.09      7.19 o 
   1  13   4        1.27        0.42      6.77 o 
   3  13   4      256.59      249.99      6.15 o 
   5  13   4       39.97       33.35      6.54 o 
   7  13   4       21.46       21.69      6.16 o 
 -12  14   4       15.38        2.99      8.38 o 
 -10  14   4       88.69      101.80     10.09 o 
  -8  14   4       50.69       48.86      8.29 o 
  -6  14   4       24.60       32.81      8.27 o 
  -4  14   4        4.54       12.38      6.39 o 
  -2  14   4       33.22       12.51      8.30 o 
   0  14   4        2.63        6.24      4.63 o 
   2  14   4       21.27        6.75      6.75 o 
   4  14   4       56.53        3.89      5.63 o 
   6  14   4       51.01        0.38      5.34 o 
 -11  15   4      115.86      109.32     11.60 o 
  -9  15   4       62.53       86.35     10.45 o 
  -7  15   4        0.92        2.45      7.35 o 
  -5  15   4       15.40       26.65      7.63 o 
  -3  15   4        4.68        8.03      8.03 o 
  -1  15   4       42.13       46.64      8.66 o 
   1  15   4        9.68        6.95      6.17 o 
   3  15   4        1.35        0.84      6.31 o 
   5  15   4        1.69        7.32      7.32 o 
  -8  16   4       71.85       74.19      7.79 o 
  -6  16   4        3.11        2.52      7.73 o 
  -4  16   4       17.77       18.24      8.35 o 
  -2  16   4        1.50        5.23      7.03 o 
   0  16   4        0.00        2.45      4.48 o 
   2  16   4       15.88        6.07      6.07 o 
 -21   1   5       23.92       11.98      9.03 o 
 -19   1   5        3.39       10.77      8.61 o 
 -17   1   5     1662.32     1794.38     30.55 o 
 -15   1   5      663.77      691.15     18.61 o 
 -13   1   5      603.59      565.30     15.65 o 
 -11   1   5        4.36        1.78      4.54 o 
  -9   1   5      811.02      765.56     15.32 o 
  -7   1   5     1828.68     1882.01     21.39 o 
  -5   1   5     1894.72     1797.46     20.31 o 
  -3   1   5      252.51      236.10      8.06 o 
  -1   1   5      468.12      491.34     11.49 o 
   1   1   5      116.55      109.20      6.36 o 
   3   1   5        0.40        7.05      3.46 o 
   5   1   5        0.09        2.59      3.86 o 
   7   1   5      180.36      231.88     10.08 o 
   9   1   5        2.18        5.67      4.50 o 
  11   1   5       26.34       31.95      5.72 o 
  13   1   5        0.18        5.66      5.66 o 
 -22   2   5       39.02       26.95      9.73 o 
 -20   2   5       21.51       21.41      9.18 o 
 -18   2   5     2121.00     2405.48     36.28 o 
 -16   2   5       79.53       83.35     10.28 o 
 -14   2   5       30.36       28.57      7.68 o 
 -12   2   5      369.27      378.28     12.56 o 
 -10   2   5     1341.15     1203.24     19.66 o 
  -8   2   5       57.27       63.17      5.22 o 
  -6   2   5      283.93      234.82      8.27 o 
  -4   2   5      184.48      192.66      7.65 o 
  -2   2   5     1375.80     1341.81     18.65 o 
   0   2   5      507.34      521.16     27.62 o 
   2   2   5       30.38       42.52      5.18 o 
   4   2   5       23.76       28.71      5.19 o 
   6   2   5       16.02       23.48      4.79 o 
   8   2   5       43.67       41.42      6.83 o 
  10   2   5        0.50        0.35      5.70 o 
  12   2   5        0.00        3.13      5.25 o 
 -21   3   5       11.23        9.48      9.17 o 
 -19   3   5      113.98      119.76     12.66 o 
 -17   3   5       83.41       69.62     10.40 o 
 -15   3   5      469.29      495.91     16.68 o 
 -13   3   5     1502.09     1589.92     24.63 o 
 -11   3   5      945.48      934.33     18.71 o 
  -9   3   5      251.37      228.74      9.02 o 
  -7   3   5     2830.89     3278.55     29.41 o 
  -5   3   5     2380.28     2466.79     25.07 o 
  -3   3   5     1048.80     1203.94     17.17 o 
  -1   3   5      309.96      346.59     10.32 o 
   1   3   5     4548.21     4852.15     36.62 o 
   3   3   5      120.85      141.48      7.50 o 
   5   3   5      168.72      187.60      9.34 o 
   7   3   5        0.16        2.25      4.76 o 
   9   3   5       18.64       25.85      5.87 o 
  11   3   5        5.24        7.34      5.46 o 
  13   3   5        0.02        1.37      5.34 o 
 -20   4   5       68.63       64.47      9.97 o 
 -18   4   5     1330.46     1404.96     29.88 o 
 -16   4   5        9.80        1.75      8.36 o 
 -14   4   5       46.13       36.98      7.26 o 
 -12   4   5       44.59       36.61      6.29 o 
 -10   4   5        8.12        4.24      4.62 o 
  -8   4   5      111.14      127.95      7.09 o 
  -6   4   5       56.07       62.05      5.79 o 
  -4   4   5      608.68      580.67     12.96 o 
  -2   4   5      119.30       96.29      6.07 o 
   0   4   5      341.61      318.23      9.51 o 
   2   4   5       21.66       19.95      4.47 o 
   4   4   5        0.29        0.00      4.15 o 
   6   4   5       85.60       95.12      7.90 o 
   8   4   5       92.59       88.26      8.10 o 
  10   4   5        0.40        4.88      4.91 o 
  12   4   5        9.07        4.89      4.98 o 
 -21   5   5        5.20        2.12      7.76 o 
 -19   5   5        0.55        6.19      8.69 o 
 -17   5   5      321.05      341.23     16.44 o 
 -15   5   5        0.17        6.86      6.97 o 
 -13   5   5      400.16      421.67     14.66 o 
 -11   5   5       13.62       21.08      5.13 o 
  -9   5   5       14.90       14.05      4.98 o 
  -7   5   5      258.37      255.38      9.71 o 
  -5   5   5        1.57        3.95      3.81 o 
  -3   5   5      908.02     1041.99     17.54 o 
  -1   5   5       62.07       80.69      6.32 o 
   1   5   5     1802.50     1880.49     23.29 o 
   3   5   5       15.19       34.13      5.29 o 
   5   5   5      190.14      212.99      9.50 o 
   7   5   5        6.42        8.11      5.15 o 
   9   5   5        0.25        0.70      5.01 o 
  11   5   5        0.00        3.12      5.50 o 
 -20   6   5       41.75       35.23      9.86 o 
 -18   6   5      294.47      279.03     15.73 o 
 -16   6   5       13.07       13.15      7.34 o 
 -14   6   5      272.11      294.04     13.62 o 
 -12   6   5       54.92       50.22      7.54 o 
 -10   6   5       10.60       18.10      5.81 o 
  -8   6   5      527.94      608.63     15.30 o 
  -6   6   5      333.31      297.91     11.14 o 
  -4   6   5      163.62      166.72      8.43 o 
  -2   6   5       68.32       56.23      6.16 o 
   0   6   5      317.03      378.58     15.65 o 
   2   6   5      160.26      171.04      8.25 o 
   4   6   5        2.52        7.73      4.21 o 
   6   6   5       28.28       26.66      5.61 o 
   8   6   5       10.79       14.07      4.93 o 
  10   6   5        1.08        4.48      5.28 o 
  12   6   5       10.54       12.27      4.86 o 
 -19   7   5        0.13        0.00      7.51 o 
 -17   7   5      267.17      273.66     15.52 o 
 -15   7   5       77.43       58.17      9.32 o 
 -13   7   5      145.53      152.24     10.59 o 
 -11   7   5       13.26       15.65      5.49 o 
  -9   7   5      144.28      127.08      8.66 o 
  -7   7   5      948.80      930.94     19.24 o 
  -5   7   5      234.21      224.73     10.40 o 
  -3   7   5       26.79       22.87      5.18 o 
  -1   7   5       55.47       65.54      6.23 o 
   1   7   5      144.69      161.13      8.56 o 
   3   7   5        6.24        7.87      4.83 o 
   5   7   5       35.74       48.55      5.67 o 
   7   7   5       45.31       53.90      6.70 o 
   9   7   5        4.67       18.44      5.10 o 
  11   7   5        0.59       12.64      4.03 o 
 -18   8   5       35.78       36.68      9.28 o 
 -16   8   5       44.29       43.67      9.30 o 
 -14   8   5       70.02       83.48      9.16 o 
 -12   8   5        3.47        5.93      5.99 o 
 -10   8   5        9.43       23.64      7.00 o 
  -8   8   5      201.52      198.48     10.36 o 
  -6   8   5        0.28        5.44      5.44 o 
  -4   8   5       68.88       73.39      7.14 o 
  -2   8   5       28.24       45.87      6.09 o 
   0   8   5      404.56      446.11     31.67 o 
   2   8   5      356.72      396.32     12.94 o 
   4   8   5       36.09       49.65      5.92 o 
   6   8   5        2.85        4.63      4.87 o 
   8   8   5       10.67       21.01      5.46 o 
  10   8   5        5.07        6.12      4.79 o 
 -19   9   5       17.30        0.00      9.61 o 
 -17   9   5        1.44        5.82      7.64 o 
 -15   9   5      290.60      275.48     14.74 o 
 -13   9   5       26.38       11.14      7.46 o 
 -11   9   5      165.20      151.92     11.45 o 
  -9   9   5      188.13      185.85     11.07 o 
  -7   9   5      631.85      667.29     17.71 o 
  -5   9   5       27.32       46.98      7.03 o 
  -3   9   5      128.80      161.07      9.41 o 
  -1   9   5      594.50      591.58     16.64 o 
   1   9   5      572.15      621.64     16.45 o 
   3   9   5        0.06        4.33      5.40 o 
   5   9   5       10.84       20.14      5.58 o 
   7   9   5       12.02        3.07      6.14 o 
   9   9   5        2.51        3.41      5.69 o 
 -18  10   5       89.41       85.45     10.79 o 
 -16  10   5        0.01        4.74      8.43 o 
 -14  10   5       10.45       17.03      7.62 o 
 -12  10   5      125.95      107.74     10.15 o 
 -10  10   5      547.87      518.43     17.26 o 
  -8  10   5       31.77       14.00      7.78 o 
  -6  10   5     1133.93     1130.81     23.58 o 
  -4  10   5       50.64       60.21      8.77 o 
  -2  10   5     2026.94     2321.16     32.21 o 
   0  10   5       16.69       13.80      5.15 o 
   2  10   5        6.72        2.45      7.00 o 
   4  10   5      263.24      287.06     12.16 o 
   6  10   5        0.36        4.16      6.03 o 
   8  10   5       94.41      117.63      8.81 o 
 -17  11   5        0.00       14.09      7.77 o 
 -15  11   5       20.21       26.39      8.41 o 
 -13  11   5      164.36      203.29     13.33 o 
 -11  11   5       33.45       43.66      8.35 o 
  -9  11   5        5.79        1.33      7.41 o 
  -7  11   5     1106.36     1163.60     25.40 o 
  -5  11   5      423.92      449.28     16.51 o 
  -3  11   5      734.20      847.67     21.57 o 
  -1  11   5      278.50      255.78     13.31 o 
   1  11   5     2702.36     3003.60     35.96 o 
   3  11   5      159.60      182.34     11.15 o 
   5  11   5      219.42      232.27     11.66 o 
   7  11   5        5.60       11.86      6.37 o 
 -16  12   5        4.67        0.00      9.16 o 
 -14  12   5       62.01       64.91      9.73 o 
 -12  12   5      180.26      194.85     13.37 o 
 -10  12   5       18.84        7.28      8.09 o 
  -8  12   5      105.33      101.41     10.96 o 
  -6  12   5      212.02      214.69     12.83 o 
  -4  12   5      376.09      398.33     16.04 o 
  -2  12   5       94.53      102.03     10.09 o 
   0  12   5      208.58      222.52      9.27 o 
   2  12   5       55.47       41.13      9.10 o 
   4  12   5       41.15       38.06      7.53 o 
   6  12   5       42.64       43.00      7.75 o 
 -13  13   5       14.80        9.00      8.40 o 
 -11  13   5        0.01        6.13      7.86 o 
  -9  13   5       26.31       16.37      7.91 o 
  -7  13   5      101.38      133.18     11.02 o 
  -5  13   5       58.32       55.99      9.71 o 
  -3  13   5        2.21        3.14      7.09 o 
  -1  13   5       45.73       54.29      8.07 o 
   1  13   5      185.85      156.49     11.05 o 
   3  13   5       51.39       56.80      7.93 o 
   5  13   5       68.95       53.45      7.86 o 
 -12  14   5      125.86      126.63     12.26 o 
 -10  14   5       39.10       41.99      9.56 o 
  -8  14   5       24.91       25.80      9.17 o 
  -6  14   5       52.52       53.74      9.23 o 
  -4  14   5        0.22        7.32      7.32 o 
  -2  14   5        5.18        7.44      7.44 o 
   0  14   5       24.31       15.92      5.41 o 
   2  14   5       48.71       53.55      8.18 o 
   4  14   5        0.05        6.05      6.05 o 
  -9  15   5        5.14        5.76      7.76 o 
  -7  15   5       51.32       67.12      9.70 o 
  -5  15   5        0.30        1.52      7.29 o 
  -3  15   5        0.37        9.18      7.02 o 
  -1  15   5        0.06        4.13      6.72 o 
   1  15   5        2.53        0.88      5.84 o 
  -4  16   5        3.20        4.45      7.75 o 
 -20   0   6      113.66      108.67     11.86 o 
 -18   0   6       53.59       58.89     10.37 o 
 -16   0   6      363.93      313.77     15.07 o 
 -14   0   6     3552.28     3816.14     41.53 o 
 -12   0   6     3209.83     3231.12     35.94 o 
 -10   0   6       10.46       14.88      5.17 o 
  -8   0   6      102.83      109.32      7.48 o 
  -6   0   6        7.45       10.41      4.39 o 
  -4   0   6     2336.40     2252.52     25.09 o 
  -2   0   6     1136.14     1025.93     18.08 o 
   0   0   6       84.90       92.49      9.69 o 
   2   0   6      162.74      211.93      9.50 o 
   4   0   6        0.02        0.32      4.94 o 
   6   0   6       37.83       35.92      6.89 o 
   8   0   6        0.19       11.03      4.72 o 
  10   0   6       37.85       39.85      7.02 o 
 -21   1   6       50.29       54.06     10.06 o 
 -19   1   6        2.44        8.39      7.44 o 
 -17   1   6      118.40      103.34     11.79 o 
 -15   1   6     1526.64     1530.04     29.08 o 
 -13   1   6     1600.15     1603.38     26.40 o 
 -11   1   6      154.32      157.16      9.88 o 
  -9   1   6       46.54       56.37      6.83 o 
  -7   1   6     1104.47      980.76     18.36 o 
  -5   1   6      165.84      156.47      8.22 o 
  -3   1   6       24.59       30.12      5.57 o 
  -1   1   6        2.76        4.59      4.59 o 
   1   1   6       30.74       22.88      5.05 o 
   3   1   6       72.98       79.40      6.92 o 
   5   1   6        7.12       10.88      5.24 o 
   7   1   6        8.26        1.77      5.53 o 
   9   1   6        0.77        4.72      5.64 o 
  11   1   6        0.85        3.59      5.67 o 
 -20   2   6       28.07       29.87      9.38 o 
 -18   2   6        2.09        9.85      9.85 o 
 -16   2   6      798.76      814.67     22.79 o 
 -14   2   6      611.58      591.00     18.95 o 
 -12   2   6     2892.44     2838.84     33.81 o 
 -10   2   6      786.53      774.99     18.20 o 
  -8   2   6     3416.93     3354.04     33.30 o 
  -6   2   6      188.48      152.48      8.16 o 
  -4   2   6      952.66      960.12     17.40 o 
  -2   2   6      410.40      447.42     12.57 o 
   0   2   6       12.04        4.58      3.31 o 
   2   2   6        6.76        5.05      4.65 o 
   4   2   6      309.69      304.39     12.26 o 
   6   2   6       24.88       39.88      6.60 o 
   8   2   6        5.84       12.03      5.10 o 
  10   2   6       15.08       11.69      5.96 o 
 -21   3   6        1.89        5.57      7.44 o 
 -19   3   6       96.81      106.71     11.29 o 
 -17   3   6       19.06       28.57      9.26 o 
 -15   3   6     3292.00     3298.37     41.25 o 
 -13   3   6      857.79      835.16     20.73 o 
 -11   3   6      158.07      176.17     10.86 o 
  -9   3   6      357.66      343.07     12.56 o 
  -7   3   6      513.87      494.92     13.41 o 
  -5   3   6        8.24       10.47      4.85 o 
  -3   3   6        7.06        7.43      4.71 o 
  -1   3   6       69.21       81.67      6.72 o 
   1   3   6       20.94       58.37      6.15 o 
   3   3   6       34.89       28.82      6.34 o 
   5   3   6       16.86       16.31      6.06 o 
   7   3   6       12.57       26.08      6.21 o 
   9   3   6        0.35        4.79      5.56 o 
  11   3   6        9.74       15.11      5.36 o 
 -20   4   6        2.77        3.89      9.06 o 
 -18   4   6        4.65        6.86      7.93 o 
 -16   4   6        0.66        8.62      8.62 o 
 -14   4   6      311.32      290.57     14.25 o 
 -12   4   6        0.03        6.64      6.64 o 
 -10   4   6       12.16        6.45      5.88 o 
  -8   4   6      244.29      313.56     11.78 o 
  -6   4   6       16.45       19.65      5.41 o 
  -4   4   6       86.12      105.09      7.24 o 
  -2   4   6      597.65      666.76     15.63 o 
   0   4   6      237.36      301.76     15.23 o 
   2   4   6       29.10       37.56      5.88 o 
   4   4   6      715.14      790.75     18.60 o 
   6   4   6      175.91      187.84     10.44 o 
   8   4   6       39.22       48.39      7.02 o 
  10   4   6        1.53        5.11      5.32 o 
 -19   5   6      103.31       97.40     11.12 o 
 -17   5   6        1.31        2.62      8.15 o 
 -15   5   6     1367.76     1224.68     27.49 o 
 -13   5   6       58.63       22.97      7.63 o 
 -11   5   6      133.88      150.73      9.75 o 
  -9   5   6      279.37      271.67     12.06 o 
  -7   5   6      102.84      123.85      8.94 o 
  -5   5   6       22.47       40.71      5.30 o 
  -3   5   6      203.50      198.95      9.90 o 
  -1   5   6      198.40      268.26     10.92 o 
   1   5   6       25.02       28.42      5.45 o 
   3   5   6        1.67        3.64      5.01 o 
   5   5   6       89.30       84.94      8.48 o 
   7   5   6        2.30        0.36      5.61 o 
   9   5   6        7.53        7.29      6.02 o 
 -20   6   6        3.54        1.17      8.00 o 
 -18   6   6        1.21        9.39      7.85 o 
 -16   6   6      254.36      245.51     15.31 o 
 -14   6   6      790.84      716.07     21.06 o 
 -12   6   6      330.27      275.30     12.84 o 
 -10   6   6      597.35      627.97     17.62 o 
  -8   6   6      171.12      181.20     10.32 o 
  -6   6   6      259.41      290.17     11.51 o 
  -4   6   6     1006.89      984.30     20.22 o 
  -2   6   6        2.46        1.65      5.62 o 
   0   6   6        6.75        5.08      4.25 o 
   2   6   6       17.88       19.46      5.17 o 
   4   6   6       59.26       66.08      7.27 o 
   6   6   6       75.51       79.95      8.06 o 
   8   6   6       21.91       20.26      6.11 o 
  10   6   6        1.00        3.92      5.10 o 
 -19   7   6        6.19        4.57      8.28 o 
 -17   7   6       11.76       20.31      8.08 o 
 -15   7   6      234.04      213.90     14.62 o 
 -13   7   6       41.78       40.62      7.97 o 
 -11   7   6      132.26      105.03      9.96 o 
  -9   7   6      194.82      225.45     11.94 o 
  -7   7   6      200.13      220.69     10.81 o 
  -5   7   6      164.93      147.91      9.71 o 
  -3   7   6       44.40       31.26      6.66 o 
  -1   7   6        5.58        6.50      5.62 o 
   1   7   6       13.96        7.46      5.77 o 
   3   7   6       41.83       50.45      7.14 o 
   5   7   6      124.15      169.31      9.73 o 
   7   7   6       27.92       25.82      6.68 o 
   9   7   6        3.26        3.55      5.22 o 
 -18   8   6       28.36       26.40      9.40 o 
 -16   8   6       49.32       48.24     10.22 o 
 -14   8   6       77.28       70.64      9.76 o 
 -12   8   6      534.13      437.71     16.80 o 
 -10   8   6       74.39       66.56      9.01 o 
  -8   8   6      281.93      263.84     12.63 o 
  -6   8   6       15.18       17.82      6.00 o 
  -4   8   6      413.87      400.14     13.99 o 
  -2   8   6       41.39       58.35      6.90 o 
   0   8   6       15.02       21.02      6.36 o 
   2   8   6       38.58       33.80      6.70 o 
   4   8   6       39.03       41.75      6.91 o 
   6   8   6        1.69        2.51      5.32 o 
   8   8   6        0.78        1.42      5.39 o 
 -17   9   6       29.02       17.19      9.63 o 
 -15   9   6      248.59      241.33     15.64 o 
 -13   9   6       62.40       51.12      9.23 o 
 -11   9   6      214.56      215.13     13.23 o 
  -9   9   6        6.80        1.31      7.38 o 
  -7   9   6      222.52      186.28     11.85 o 
  -5   9   6        5.05        2.44      6.70 o 
  -3   9   6      262.13      288.15     12.81 o 
  -1   9   6       36.58       41.06      7.52 o 
   1   9   6      194.92      208.92     11.25 o 
   3   9   6       73.80       82.37      8.35 o 
   5   9   6        4.28       12.93      6.35 o 
   7   9   6       73.88       99.82      8.97 o 
 -16  10   6       26.12       21.13     10.11 o 
 -14  10   6      133.14      164.09     12.84 o 
 -12  10   6       86.20       79.96     10.11 o 
 -10  10   6        0.44        6.27      6.79 o 
  -8  10   6      415.31      410.38     16.33 o 
  -6  10   6       31.93       38.40      7.22 o 
  -4  10   6      451.69      495.91     17.37 o 
  -2  10   6      401.44      408.75     15.75 o 
   0  10   6      128.17      173.85      7.74 o 
   2  10   6        1.92        6.97      6.97 o 
   4  10   6      591.37      610.28     18.46 o 
   6  10   6      109.27      147.03      9.87 o 
 -15  11   6        2.76       10.77      7.62 o 
 -13  11   6        2.98        8.71      8.15 o 
 -11  11   6       39.02       18.08      8.81 o 
  -9  11   6      169.70      159.62     12.33 o 
  -7  11   6       28.21        9.86      9.41 o 
  -5  11   6      271.94      294.32     14.12 o 
  -3  11   6      204.36      187.40     12.18 o 
  -1  11   6      463.48      543.88     18.14 o 
   1  11   6      149.62      125.72     10.52 o 
   3  11   6        8.45        9.52      8.04 o 
   5  11   6       67.51       62.88      9.03 o 
 -14  12   6        7.11        5.10      7.75 o 
 -12  12   6       11.89       16.84      8.42 o 
 -10  12   6       45.90       52.07      9.28 o 
  -8  12   6        0.06        2.49      6.71 o 
  -6  12   6       26.55       25.01      8.31 o 
  -4  12   6       45.65       36.63      8.30 o 
  -2  12   6       50.38       42.15      8.77 o 
   0  12   6       77.49       74.20      6.72 o 
   2  12   6        1.66        5.56      7.10 o 
   4  12   6      279.62      235.31     12.52 o 
 -13  13   6       61.53       61.70     11.42 o 
 -11  13   6       21.64       35.88      9.45 o 
  -9  13   6       36.48       40.49      9.27 o 
  -7  13   6       13.01        2.54      7.54 o 
  -5  13   6        9.89       19.08      7.98 o 
  -3  13   6        9.71       10.30      6.95 o 
  -1  13   6       89.35       80.64      9.29 o 
   1  13   6        1.23        6.27      6.42 o 
   3  13   6        1.04        1.57      6.23 o 
 -10  14   6        4.08       24.94      7.38 o 
  -8  14   6        9.46       22.19      8.28 o 
  -6  14   6       10.99       39.30      8.28 o 
  -4  14   6       83.78       80.97     10.59 o 
  -2  14   6       26.28       27.96      7.91 o 
   0  14   6        3.64        9.36      4.46 o 
 -21   1   7        9.59       22.63      8.22 o 
 -19   1   7        1.25        3.92      8.24 o 
 -17   1   7       55.88       70.10     10.84 o 
 -15   1   7      499.29      515.49     18.15 o 
 -13   1   7     1107.55      980.65     23.57 o 
 -11   1   7      331.11      316.42     14.33 o 
  -9   1   7     6356.10     6429.16     52.32 o 
  -7   1   7      165.62      130.22      9.79 o 
  -5   1   7     1600.71     1668.18     25.16 o 
  -3   1   7        7.10        7.92      5.41 o 
  -1   1   7      126.44      138.55      9.30 o 
   1   1   7       49.88       50.07      6.82 o 
   3   1   7       27.88       22.09      6.42 o 
   5   1   7        1.86        6.53      5.80 o 
   7   1   7       19.86       26.57      6.01 o 
   9   1   7        1.51        6.07      6.07 o 
 -20   2   7       54.73       61.01     10.25 o 
 -18   2   7      165.59      153.41     13.15 o 
 -16   2   7       17.42       13.73      8.74 o 
 -14   2   7      461.30      423.53     17.71 o 
 -12   2   7     1321.42     1231.00     25.29 o 
 -10   2   7     6507.94     6771.79     54.99 o 
  -8   2   7       47.85       51.74      8.31 o 
  -6   2   7        5.43       10.54      6.19 o 
  -4   2   7      734.78      728.83     18.07 o 
  -2   2   7      165.05      162.45     10.05 o 
   0   2   7       19.98       29.88      4.46 o 
   2   2   7        3.40        6.02      6.27 o 
   4   2   7        0.42        5.57      5.57 o 
   6   2   7       22.99       26.53      6.65 o 
   8   2   7        0.68        4.99      5.44 o 
 -19   3   7       13.33       21.73      9.45 o 
 -17   3   7        4.40        2.13      8.76 o 
 -15   3   7       16.75       15.93      8.11 o 
 -13   3   7      335.98      336.41     15.36 o 
 -11   3   7       86.69      121.52     10.42 o 
  -9   3   7      432.73      396.89     14.80 o 
  -7   3   7        0.67        2.96      6.10 o 
  -5   3   7     1425.89     1465.35     24.51 o 
  -3   3   7       24.90       20.80      7.34 o 
  -1   3   7       17.43       24.94      6.26 o 
   1   3   7      341.56      348.68     13.15 o 
   3   3   7        0.06        4.21      5.56 o 
   5   3   7       19.14       24.20      6.52 o 
   7   3   7       65.26       80.13      8.21 o 
 -20   4   7       36.59       37.23      9.96 o 
 -18   4   7        2.82        8.53      8.42 o 
 -16   4   7      245.66      229.67     14.79 o 
 -14   4   7        8.80        5.41      7.23 o 
 -12   4   7     1109.76      889.70     22.85 o 
 -10   4   7      956.71      816.11     20.64 o 
  -8   4   7        1.98        5.10      6.24 o 
  -6   4   7      562.73      542.11     16.60 o 
  -4   4   7       12.74       11.44      6.09 o 
  -2   4   7        4.04        3.58      5.85 o 
   0   4   7        2.72        2.18      4.36 o 
   2   4   7        8.18       17.21      5.32 o 
   4   4   7       26.44       51.66      7.40 o 
   6   4   7       10.58       29.65      6.26 o 
   8   4   7       13.45       17.27      6.06 o 
 -19   5   7        4.65        5.92      8.64 o 
 -17   5   7        1.58        6.21      7.94 o 
 -15   5   7       23.99       24.43      8.85 o 
 -13   5   7      398.53      315.67     16.04 o 
 -11   5   7      177.82      154.03     10.88 o 
  -9   5   7      910.51      839.48     21.11 o 
  -7   5   7      186.99      159.25     10.80 o 
  -5   5   7      267.81      280.64     12.18 o 
  -3   5   7      136.07      163.87     10.11 o 
  -1   5   7       10.42        6.23      6.23 o 
   1   5   7        0.01        7.38      4.89 o 
   3   5   7        2.40        4.16      6.07 o 
   5   5   7       24.83       23.14      6.41 o 
   7   5   7       24.29       16.16      7.56 o 
 -18   6   7       36.54       50.00      9.56 o 
 -16   6   7       19.61       15.28      9.16 o 
 -14   6   7       43.86       33.93      9.16 o 
 -12   6   7      875.18      781.11     22.73 o 
 -10   6   7      631.65      497.50     18.05 o 
  -8   6   7        3.71        1.26      6.19 o 
  -6   6   7      299.36      349.01     13.91 o 
  -4   6   7       69.39       56.24      7.87 o 
  -2   6   7       24.94       27.35      6.71 o 
   0   6   7       27.31       13.93      6.58 o 
   2   6   7        0.02        5.65      5.08 o 
   4   6   7        5.10        0.78      5.86 o 
   6   6   7        0.05       10.30      5.64 o 
 -19   7   7        4.51        0.00      8.63 o 
 -17   7   7        1.94        6.56      8.75 o 
 -15   7   7       91.65       75.87     11.04 o 
 -13   7   7      223.71      235.68     13.96 o 
 -11   7   7       76.92       50.61      9.39 o 
  -9   7   7      927.28      794.33     21.61 o 
  -7   7   7       17.27       25.68      7.21 o 
  -5   7   7      282.16      272.32     13.46 o 
  -3   7   7       17.78       17.85      7.16 o 
  -1   7   7      126.92      138.14     10.11 o 
   1   7   7       25.90       15.23      6.55 o 
   3   7   7        8.03        9.13      5.96 o 
   5   7   7        9.20       12.15      5.91 o 
   7   7   7        1.00        0.75      5.43 o 
 -18   8   7        4.61       12.94      9.10 o 
 -16   8   7        0.31       17.86      8.49 o 
 -14   8   7       40.91       27.64     10.04 o 
 -12   8   7       22.34       14.25      9.38 o 
 -10   8   7      101.61       73.18     10.41 o 
  -8   8   7      101.34       91.61      9.76 o 
  -6   8   7      113.60      117.01      9.79 o 
  -4   8   7        6.47       11.33      6.68 o 
  -2   8   7        2.17        1.22      6.72 o 
   0   8   7       51.22       44.69     17.45 o 
   2   8   7       14.72       23.10      6.19 o 
   4   8   7        2.64        5.70      5.70 o 
   6   8   7       20.94       14.83      6.34 o 
 -17   9   7       19.15       30.13      9.40 o 
 -15   9   7       20.78       16.59      9.35 o 
 -13   9   7        0.78        8.43      8.43 o 
 -11   9   7       95.57      100.41     10.96 o 
  -9   9   7      131.28      118.46     10.56 o 
  -7   9   7      260.24      245.61     13.68 o 
  -5   9   7      325.78      301.75     14.10 o 
  -3   9   7       57.14       76.87      8.40 o 
  -1   9   7       47.18       55.42      7.86 o 
   1   9   7       87.60       92.43      9.05 o 
   3   9   7        3.59        4.22      6.24 o 
   5   9   7        0.91        8.55      5.45 o 
 -16  10   7        0.01        7.96      8.45 o 
 -14  10   7       10.79       12.33      7.94 o 
 -12  10   7       46.07       29.55      9.52 o 
 -10  10   7      173.06      146.34     11.83 o 
  -8  10   7       29.89       24.39      9.55 o 
  -6  10   7        5.86       10.45      6.95 o 
  -4  10   7        0.00        7.60      7.60 o 
  -2  10   7       95.81       96.64      9.92 o 
   0  10   7       55.41       49.35      5.94 o 
   2  10   7       94.40       89.54      9.37 o 
   4  10   7        9.94        4.13      6.64 o 
 -13  11   7       23.09       18.03      9.38 o 
 -11  11   7       46.83       53.80      9.52 o 
  -9  11   7       23.64       16.85      8.42 o 
  -7  11   7        3.16        1.48      7.85 o 
  -5  11   7       46.18       53.33      9.44 o 
  -3  11   7       40.28       49.02      8.61 o 
  -1  11   7       84.56       70.88      9.79 o 
   1  11   7      103.63      101.65      9.27 o 
   3  11   7        7.96       10.01      6.48 o 
 -12  12   7        0.81        5.74      8.91 o 
 -10  12   7       61.43       60.68     10.82 o 
  -8  12   7        0.01        8.93      8.93 o 
  -6  12   7        5.46        5.04      7.05 o 
  -4  12   7      104.28      119.34     10.72 o 
  -2  12   7       22.05       23.62      7.78 o 
   0  12   7        0.97        0.96      5.96 o 
  -9  13   7      106.12       91.45     11.85 o 
  -7  13   7        8.66        7.44      7.44 o 
  -5  13   7        1.51        8.36      8.36 o 
  -3  13   7        0.01        5.69      6.56 o 
 -20   0   8       12.11       18.53      9.55 o 
 -18   0   8      323.88      386.15     18.46 o 
 -16   0   8       12.51       26.26      7.07 o 
 -14   0   8        6.90        9.24      8.82 o 
 -12   0   8     1432.09     1306.68     28.06 o 
 -10   0   8      132.10      129.31     10.49 o 
  -8   0   8      523.67      488.11     17.83 o 
  -6   0   8     4706.16     4962.99     48.46 o 
  -4   0   8     1442.62     1574.60     26.42 o 
  -2   0   8      501.67      453.63     16.49 o 
   0   0   8       95.19      108.54      9.97 o 
   2   0   8       10.85       11.30      6.12 o 
   4   0   8       40.68       53.93      7.58 o 
   6   0   8        0.85        3.92      6.32 o 
 -19   1   8       44.17       56.19      9.69 o 
 -17   1   8       39.52       49.68      9.56 o 
 -15   1   8       82.39       67.96     11.16 o 
 -13   1   8      265.28      245.51     14.25 o 
 -11   1   8      164.50      161.21     11.71 o 
  -9   1   8        5.90       13.28      7.77 o 
  -7   1   8     2468.29     2531.21     35.06 o 
  -5   1   8      111.16      122.86     11.25 o 
  -3   1   8       24.17       21.26      8.39 o 
  -1   1   8       83.32       77.05      9.86 o 
   1   1   8       51.29       55.15      9.31 o 
   3   1   8        0.59        7.04      6.73 o 
   5   1   8        0.27        4.06      6.59 o 
 -18   2   8        1.57        3.53      8.49 o 
 -16   2   8       25.32       34.96      8.51 o 
 -14   2   8        9.12        5.23      8.53 o 
 -12   2   8        3.42        8.79      7.18 o 
 -10   2   8      356.06      313.56     14.48 o 
  -8   2   8      263.13      270.95     14.56 o 
  -6   2   8     1399.75     1380.62     27.08 o 
  -4   2   8      322.05      327.61     15.45 o 
  -2   2   8      576.83      634.02     18.83 o 
   0   2   8      106.55      111.08     17.57 o 
   2   2   8        3.82        7.59      7.59 o 
   4   2   8       61.65       66.58      8.79 o 
   6   2   8        1.36        0.41      6.06 o 
 -19   3   8       49.70       50.88      9.97 o 
 -17   3   8       89.38       80.43     11.27 o 
 -15   3   8        4.51       15.99      8.29 o 
 -13   3   8        6.22       20.72      7.18 o 
 -11   3   8       30.80       12.70      8.73 o 
  -9   3   8      156.37      105.77     10.01 o 
  -7   3   8     2462.93     2385.29     34.41 o 
  -5   3   8       92.17       88.56      9.02 o 
  -3   3   8       87.55      101.11      9.26 o 
  -1   3   8       65.14       61.76      8.96 o 
   1   3   8        6.69        4.64      5.92 o 
   3   3   8        0.15        5.49      6.20 o 
   5   3   8        0.33        2.09      5.67 o 
 -18   4   8        0.55        9.11      9.70 o 
 -16   4   8       15.76       16.91      9.46 o 
 -14   4   8        0.18        1.65      7.69 o 
 -12   4   8       55.31       58.20      9.75 o 
 -10   4   8        0.44        8.29      7.09 o 
  -8   4   8       12.80       19.26      6.75 o 
  -6   4   8      184.75      191.64     12.19 o 
  -4   4   8        3.38       11.82      7.18 o 
  -2   4   8        2.31        4.57      6.54 o 
   0   4   8       33.77       38.06      5.19 o 
   2   4   8        3.66        0.85      6.28 o 
   4   4   8        8.79        7.47      6.38 o 
 -17   5   8      154.61      152.73     14.41 o 
 -15   5   8        1.02        5.30      8.87 o 
 -13   5   8       73.90       76.97     10.05 o 
 -11   5   8       76.00       70.78      9.40 o 
  -9   5   8      297.44      262.69     13.70 o 
  -7   5   8     1029.39      881.86     22.61 o 
  -5   5   8        6.12        5.12      6.79 o 
  -3   5   8      140.55      131.81     11.09 o 
  -1   5   8       28.39       23.80      7.41 o 
   1   5   8        0.40        1.24      5.80 o 
   3   5   8        1.37        6.33      6.33 o 
   5   5   8        0.15        4.05      5.69 o 
 -18   6   8       74.86       66.73     11.60 o 
 -16   6   8       25.93       14.80     10.54 o 
 -14   6   8        4.48        8.25      8.99 o 
 -12   6   8       21.14        3.87      8.36 o 
 -10   6   8      134.29      137.39     10.93 o 
  -8   6   8       76.32       91.94     10.57 o 
  -6   6   8      759.31      710.42     19.96 o 
  -4   6   8       36.69       43.49      8.64 o 
  -2   6   8      139.41      139.14     10.34 o 
   0   6   8        1.49        2.72      4.60 o 
   2   6   8        0.28        2.06      6.14 o 
   4   6   8       16.64        1.21      6.59 o 
 -17   7   8       64.89       71.68     12.13 o 
 -15   7   8       31.56       39.49     10.33 o 
 -13   7   8       19.96       26.32      9.21 o 
 -11   7   8        5.28        2.22      8.16 o 
  -9   7   8      207.24      188.70     13.53 o 
  -7   7   8      188.44      179.97     12.73 o 
  -5   7   8        2.91       17.61      6.69 o 
  -3   7   8       70.81       80.04      9.90 o 
  -1   7   8       70.29       68.73      9.45 o 
   1   7   8        0.09        4.52      5.68 o 
   3   7   8        2.09        5.94      5.94 o 
 -16   8   8       13.35       15.98      9.30 o 
 -14   8   8        4.63       20.22      8.81 o 
 -12   8   8       37.77       39.86      8.91 o 
 -10   8   8        0.00        4.34      7.40 o 
  -8   8   8       85.72       96.79      9.62 o 
  -6   8   8      310.91      314.27     14.77 o 
  -4   8   8      222.89      219.97     13.29 o 
  -2   8   8       79.92       70.82      9.56 o 
   0   8   8       34.28       35.99      5.25 o 
   2   8   8        0.26        5.66      5.66 o 
 -15   9   8        1.12        8.86      9.56 o 
 -13   9   8       20.68       24.21      8.09 o 
 -11   9   8        6.97        9.13      8.22 o 
  -9   9   8        8.27       24.51      9.22 o 
  -7   9   8      216.06      209.96     13.34 o 
  -5   9   8        0.63        1.43      7.41 o 
  -3   9   8       21.93       38.70      7.25 o 
  -1   9   8        1.43        7.46      7.46 o 
   1   9   8       15.37       18.88      6.63 o 
 -12  10   8       71.12       82.60     10.30 o 
 -10  10   8        1.30        4.50      8.76 o 
  -8  10   8       47.10       57.57      8.86 o 
  -6  10   8       51.39       48.44      9.24 o 
  -4  10   8       28.07       23.19      8.04 o 
  -2  10   8       23.05       12.57      7.35 o 
   0  10   8       48.57       46.66      5.85 o 
 -11  11   8        4.96        3.47      8.87 o 
  -9  11   8        1.93        6.64      7.88 o 
  -7  11   8       16.50       19.81      8.30 o 
  -5  11   8       13.01       28.08      8.31 o 
  -3  11   8        0.41       12.08      7.33 o 
 -17   1   9       60.66       69.93     10.27 o 
 -15   1   9      220.36      250.37     15.12 o 
 -13   1   9        7.52        0.53      9.15 o 
 -11   1   9        0.19        5.19      7.97 o 
  -9   1   9      189.17      171.41     12.96 o 
  -7   1   9       11.82        7.86      8.58 o 
  -5   1   9      697.39      707.67     21.65 o 
  -3   1   9      562.92      642.18     20.57 o 
  -1   1   9      854.44     1036.04     25.06 o 
   1   1   9       36.63       41.75      7.90 o 
 -18   2   9       97.65       80.40     11.62 o 
 -16   2   9       28.85       27.90      9.09 o 
 -14   2   9        3.99        2.82      9.22 o 
 -12   2   9        8.60        9.20      7.51 o 
 -10   2   9      162.41      154.65     12.38 o 
  -8   2   9        2.26        5.52      7.72 o 
  -6   2   9        0.88        2.69      7.35 o 
  -4   2   9      870.17      854.20     23.35 o 
  -2   2   9      288.52      317.96     15.92 o 
   0   2   9        1.59        3.63      5.32 o 
   2   2   9       32.99       36.47      8.53 o 
 -17   3   9        5.35       10.47      8.92 o 
 -15   3   9       78.23       69.82     10.78 o 
 -13   3   9        3.46       12.00      7.99 o 
 -11   3   9       41.41       41.12     10.03 o 
  -9   3   9       97.06       76.66     11.38 o 
  -7   3   9       74.19       59.78      9.48 o 
  -5   3   9       55.11       45.66      9.13 o 
  -3   3   9        5.17       17.76      8.31 o 
  -1   3   9       44.90       42.04      9.71 o 
   1   3   9       15.73       12.21      7.46 o 
 -16   4   9        0.03        5.62     10.23 o 
 -14   4   9       35.46       41.04      9.73 o 
 -12   4   9      119.96      101.32     12.30 o 
 -10   4   9       14.79       22.58      8.70 o 
  -8   4   9       22.73       14.86      7.29 o 
  -6   4   9       25.94       16.66      7.75 o 
  -4   4   9      492.97      467.59     17.58 o 
  -2   4   9      117.15      110.01     10.68 o 
   0   4   9       23.83       28.65      6.98 o 
   2   4   9       36.49       51.08      7.36 o 
 -15   5   9      111.31      107.00     13.18 o 
 -13   5   9       16.95       17.63     10.01 o 
 -11   5   9        5.15        1.74      8.10 o 
  -9   5   9        3.32        3.25      8.55 o 
  -7   5   9        2.95        3.40      7.27 o 
  -5   5   9       44.38       50.43      9.37 o 
  -3   5   9      118.71      107.61     11.83 o 
  -1   5   9       34.08       43.57      9.83 o 
   1   5   9        3.95        0.00      7.28 o 
 -14   6   9      110.12      137.51     13.24 o 
 -12   6   9        1.04        9.09      9.09 o 
 -10   6   9       31.01       43.54     10.57 o 
  -8   6   9       20.60        8.80      8.26 o 
  -6   6   9       37.51       18.19      8.95 o 
  -4   6   9      343.61      332.90     15.90 o 
  -2   6   9       25.84       32.63      8.63 o 
   0   6   9        9.11        0.21      5.05 o 
 -13   7   9       54.60       79.45     10.27 o 
 -11   7   9       15.78       20.74      8.81 o 
  -9   7   9       14.60        8.75      8.64 o 
  -7   7   9        1.05        2.00      7.36 o 
  -5   7   9      159.13      179.63     12.12 o 
  -3   7   9      122.19      104.49     11.34 o 
  -1   7   9      143.77      188.62     12.56 o 
 -12   8   9       17.54        3.10      9.81 o 
 -10   8   9        3.48        4.59      8.80 o 
  -8   8   9        0.26        6.87      7.62 o 
  -6   8   9       23.26       35.58      8.65 o 
  -4   8   9        3.60       19.40      6.44 o 
  -2   8   9        1.52       13.56      7.03 o 
 -11   9   9       13.73       11.91      8.56 o 
  -9   9   9       36.54       46.53      9.62 o 
  -7   9   9        6.91        5.67      8.28 o 
  -5   9   9       22.99       13.56      7.85 o 
 -14   0  10       81.87       59.07     11.15 o 
 -12   0  10      184.11      168.41     14.03 o 
 -10   0  10       74.80       60.77     11.41 o 
  -8   0  10       13.38       16.92      8.32 o 
  -6   0  10       63.76       36.79      9.14 o 
  -4   0  10       88.92      109.89     10.39 o 
  -2   0  10      214.25      193.78     12.93 o 
 -15   1  10        0.00        8.95      9.33 o 
 -13   1  10       11.72       16.77      8.58 o 
 -11   1  10       58.88       66.04     10.58 o 
  -9   1  10        0.11       17.40      8.27 o 
  -7   1  10       23.68       25.44      8.88 o 
  -5   1  10        2.09       13.98      7.90 o 
  -3   1  10        0.01        8.25      8.25 o 
 -14   2  10       41.96       37.03      9.74 o 
 -12   2  10       15.88       16.77      8.14 o 
 -10   2  10        3.74        6.71      8.45 o 
  -8   2  10       14.07       14.66      9.59 o 
  -6   2  10        3.50        1.07      8.85 o 
  -4   2  10        0.81        9.56      8.00 o 
 -13   3  10       35.59       52.20      9.80 o 
 -11   3  10       24.13       24.16      9.48 o 
  -9   3  10       90.22       98.08     10.63 o 
  -7   3  10       10.87        7.88      7.40 o 
  -5   3  10        0.02        6.27      8.17 o 
  -3   3  10        0.00        5.93      7.85 o 
 -12   4  10       15.93        4.35      9.74 o 
 -10   4  10        0.18       16.60      8.33 o 
  -8   4  10        0.82        5.85      7.81 o 
  -6   4  10        1.41        4.96      7.06 o 
  -4   4  10        7.79        6.07      6.76 o 
 -11   5  10        0.12       18.47      7.85 o 
  -9   5  10       97.17       93.05     11.02 o 
  -7   5  10        1.29        7.73      7.73 o 
  -5   5  10        3.57        7.52      7.52 o 
                                                 
